# Supplementary material for: Polysubstance use patterns and novel synthetics: A cluster analysis from three U.S. cities
Source: PLoS One. 2019 Dec 3;14(12):e0225273. doi: 10.1371/journal.pone.0225273 (PMC6890248; doi:10.1371/journal.pone.0225273)
Supplement: S1 Dataset — (XLSX) [file pone.0225273.s002.xlsx]

## Sheet: BS_Survey_data_Final_2017_thru_
INTVIEWCITY	OTHERCITY	RESPID	GENDER	BYEAR	BMONTH	HISPANIC	OTHHISPANIC	RACEWHITE	RACEBLACK	RACENATIVEAM	RACEASIAN	RACEOTHERASIAN	RACENATIVEHAWIAN	RACEOTHERPI	RACEOTHER	RACEWHICH	EDUCATE	BATHSALT	BSWHEN	PASTYRBSDAYS	PAST30BSDAYS	BSALONE	BSWITHWHO	MOLLY	MOWHEN	PASTYRMODAYS	PAST30MODAYS	COCAINE	COWHEN	PASTYRCODAYS	PAST30CODAYS	CRACK	CRWHEN	PASTYRCRDAYS	PAST30CRDAYS	CRLEARN	METH	MTWHEN	PASTYRMTDAYS	PAST30MTDAYS	TOBSMK	TOBSMK100	TOBSMKDays	TOBSMK30days	ETOH30DAYS	ETOHDAYS	ETOHDRINKS	ETOHBINGE	ETOHMOST
1	n/a	C611	2	1985	3	0	n/a	0	1	0	0	n/a	0	n/a	0	n/a	6	0	n/a	n/a	n/a	n/a	n/a	1	2	1	0	0	n/a	n/a	n/a	0	n/a	n/a	n/a	n/a	0	n/a	n/a	n/a	1	1	3	10	1	20	3	3	6
1	n/a	C612	1	1966	11	0	n/a	0	1	0	0	n/a	0	n/a	0	n/a	4	0	n/a	n/a	n/a	n/a	n/a	0	n/a	n/a	n/a	1	2	3	2	1	2	3	2	3	0	n/a	n/a	n/a	1	1	3	10	1	30	3	4	5
1	n/a	C613	1	1982	3	0	n/a	0	1	0	0	n/a	0	n/a	0	n/a	5	0	n/a	n/a	n/a	n/a	n/a	0	n/a	n/a	n/a	1	1	10	6	1	1	25	10	4	0	n/a	n/a	n/a	1	1	3	10	1	20	4	10	7
1	n/a	C614	1	1981	9	0	n/a	0	1	0	0	n/a	0	n/a	0	n/a	3	0	n/a	n/a	n/a	n/a	n/a	1	3	n/a	n/a	1	2	15	0	1	2	12	0	1	0	n/a	n/a	n/a	0	n/a	n/a	n/a	1	30	20	4	25
1	n/a	C615	2	1961	5	0	n/a	0	1	0	0	n/a	0	n/a	0	n/a	4	0	n/a	n/a	n/a	n/a	n/a	1	1	15	15	1	2	1	0	1	2	1	0	4	1	2	1	0	1	1	3	10	1	8	6	8	12
1	n/a	C616	2	1955	12	0	n/a	0	1	0	0	n/a	0	n/a	0	n/a	4	0	n/a	n/a	n/a	n/a	n/a	1	3	n/a	n/a	1	2	10	0	1	2	10	0	4	1	3	n/a	n/a	1	1	3	20	1	18	3	0	3
1	n/a	C617	2	1994	8	0	n/a	0	1	0	0	n/a	0	n/a	0	n/a	4	1	1	2	1	2	Sisters	1	1	3	2	1	1	4	2	1	1	4	2	4	1	1	2	1	1	1	1	2	1	2	5	2	7
1	n/a	C618	2	1992	9	0	n/a	0	1	0	0	n/a	0	n/a	0	n/a	5	0	n/a	n/a	n/a	n/a	n/a	1	1	15	10	1	1	6	12	0	n/a	n/a	n/a	n/a	0	n/a	n/a	n/a	1	0	n/a	n/a	1	30	10	30	10
4	n/a	C407	2	1968	5	0	n/a	1	0	0	0	n/a	0	n/a	0	n/a	2	1	2	1	0	2	Street friends	0	n/a	n/a	n/a	0	n/a	n/a	n/a	1	1	15	8	4	0	n/a	n/a	n/a	0	n/a	n/a	n/a	1	5	1	0	2
4	n/a	C209	1	1960	9	0	n/a	0	1	0	0	n/a	0	n/a	0	n/a	4	0	n/a	n/a	n/a	n/a	n/a	1	1	25	20	0	n/a	n/a	n/a	0	n/a	n/a	n/a	n/a	0	n/a	n/a	n/a	1	1	3	5	1	30	6	15	7
4	n/a	C408	2	1965	8	0	n/a	0	0	0	0	n/a	0	n/a	0	n/a	4	0	n/a	n/a	n/a	n/a	n/a	0	n/a	n/a	n/a	1	1	20	10	1	2	10	5	2	0	n/a	n/a	n/a	0	n/a	n/a	n/a	0	n/a	n/a	n/a	n/a
1	n/a	C704	1	1978	2	0	n/a	0	1	0	0	n/a	0	n/a	0	n/a	9	0	n/a	n/a	n/a	n/a	n/a	1	1	1	1	0	n/a	n/a	n/a	0	n/a	n/a	n/a	n/a	0	n/a	n/a	n/a	1	1	3	20	1	30	5	30	20
1	n/a	C705	1	1989	3	0	n/a	0	1	0	0	n/a	0	n/a	0	n/a	8	0	n/a	n/a	n/a	n/a	n/a	1	1	2	2	1	1	10	4	1	1	10	15	4	1	1	15	12	1	1	3	20	1	3	2	0	2
1	n/a	C706	1	1980	5	0	n/a	0	1	0	0	n/a	0	n/a	0	n/a	4	0	n/a	n/a	n/a	n/a	n/a	0	n/a	n/a	n/a	1	1	15	9	1	2	1	0	4	0	n/a	n/a	n/a	1	1	3	10	1	1	1	0	1
1	n/a	C707	1	1963	2	0	n/a	0	1	0	0	n/a	0	n/a	0	n/a	4	0	n/a	n/a	n/a	n/a	n/a	0	n/a	n/a	n/a	1	1	36	3	1	1	1	1	4	0	n/a	n/a	n/a	0	n/a	n/a	n/a	1	20	4	6	8
4	n/a	C210	1	1991	12	1	n/a	1	0	0	0	n/a	0	n/a	0	n/a	4	1	1	15	12	2	Friends	0	n/a	n/a	n/a	1	3	n/a	n/a	0	n/a	n/a	n/a	n/a	0	n/a	n/a	n/a	1	0	n/a	n/a	1	6	3	0	3
4	n/a	C211	1	1986	7	0	n/a	1	0	0	0	n/a	0	n/a	0	n/a	3	1	1	10	12	2	Uncle	0	n/a	n/a	n/a	0	n/a	n/a	n/a	0	n/a	n/a	n/a	n/a	1	3	n/a	n/a	1	0	n/a	n/a	1	15	7	1	0
8	n/a	C902	1	1980	11	2	n/a	0	0	0	0	n/a	0	n/a	1	Hispanic	5	0	n/a	n/a	n/a	n/a	n/a	0	n/a	n/a	n/a	1	2	5	2	0	n/a	n/a	n/a	n/a	0	n/a	n/a	n/a	1	1	3	5	1	2	3	2	2
8	n/a	C903	1	1983	10	0	n/a	0	1	97	0	n/a	0	n/a	0	n/a	5	1	2	1	0	2	Friends	1	1	5	3	1	3	n/a	n/a	0	n/a	n/a	n/a	n/a	1	1	20	3	1	1	1	3	0	n/a	n/a	n/a	n/a
4	n/a	C212	1	1986	8	0	n/a	1	0	0	0	n/a	0	n/a	0	n/a	5	1	2	5	3	2	My girlfriend baby mama or co worker	0	n/a	n/a	n/a	0	n/a	n/a	n/a	0	n/a	n/a	n/a	n/a	0	n/a	n/a	n/a	1	0	n/a	n/a	0	n/a	n/a	n/a	n/a
4	n/a	C213	2	1989	3	0	n/a	1	0	0	0	n/a	0	n/a	0	n/a	4	1	2	3	2	2	My baby daddy boyfriend & his coworker	0	n/a	n/a	n/a	0	n/a	n/a	n/a	0	n/a	n/a	n/a	n/a	0	n/a	n/a	n/a	1	1	3	5	0	n/a	n/a	n/a	n/a
8	n/a	C804	1	1967	5	2	n/a	1	1	0	0	n/a	0	n/a	0	n/a	4	0	n/a	n/a	n/a	n/a	n/a	0	n/a	n/a	n/a	1	1	2	2	1	3	n/a	n/a	n/a	0	n/a	n/a	n/a	1	1	3	10	0	n/a	n/a	n/a	n/a
8	n/a	C805	1	1957	11	0	n/a	0	1	0	0	n/a	0	n/a	0	n/a	4	0	n/a	n/a	n/a	n/a	n/a	0	n/a	n/a	n/a	1	1	4	4	1	1	5	5	4	0	n/a	n/a	n/a	1	1	3	6	1	2	1	0	1
4	n/a	C409	2	1969	5	1	n/a	0	0	0	0	n/a	0	n/a	0	n/a	7	0	n/a	n/a	n/a	n/a	n/a	0	n/a	n/a	n/a	0	n/a	n/a	n/a	0	n/a	n/a	n/a	n/a	1	1	25	18	0	n/a	n/a	n/a	0	n/a	n/a	n/a	n/a
4	n/a	C410	2	1972	4	0	n/a	1	0	0	0	n/a	0	n/a	0	n/a	5	0	n/a	n/a	n/a	n/a	n/a	0	n/a	n/a	n/a	0	n/a	n/a	n/a	1	1	n/a	15	2	1	1	15	9	0	n/a	n/a	n/a	0	n/a	n/a	n/a	n/a
6	n/a	C411	2	1968	8	0	n/a	1	0	0	0	n/a	0	n/a	0	n/a	4	0	n/a	n/a	n/a	n/a	n/a	0	n/a	n/a	n/a	0	n/a	n/a	n/a	1	1	25	20	4	0	n/a	n/a	n/a	0	n/a	n/a	n/a	1	10	2	0	2
6	n/a	C412	2	1965	11	0	n/a	0	1	0	0	n/a	0	n/a	0	n/a	3	0	n/a	n/a	n/a	n/a	n/a	0	n/a	n/a	n/a	0	n/a	n/a	n/a	1	1	28	15	2	0	n/a	n/a	n/a	0	n/a	n/a	n/a	0	n/a	n/a	n/a	n/a
1	n/a	C708	1	1975	6	0	n/a	0	1	0	0	n/a	0	n/a	0	n/a	3	0	n/a	n/a	n/a	n/a	n/a	1	1	12	12	1	1	30	27	0	n/a	n/a	n/a	n/a	0	n/a	n/a	n/a	1	0	n/a	n/a	1	30	5	30	16
1	n/a	C709	1	1983	12	0	n/a	0	1	0	0	n/a	0	n/a	0	n/a	3	0	n/a	n/a	n/a	n/a	n/a	1	1	9	12	1	1	8	4	1	1	8	2	4	0	n/a	n/a	n/a	1	1	3	60	1	2	2	0	2
1	n/a	C710	2	1977	4	0	n/a	0	1	0	0	n/a	0	n/a	0	n/a	4	0	n/a	n/a	n/a	n/a	n/a	1	1	20	25	1	3	n/a	n/a	1	3	n/a	n/a	n/a	1	3	n/a	n/a	1	0	n/a	n/a	1	30	3	15	8
1	n/a	C711	2	1992	6	0	n/a	1	1	0	0	n/a	0	n/a	0	n/a	8	0	n/a	n/a	n/a	n/a	n/a	1	2	2	0	1	3	n/a	n/a	0	n/a	n/a	n/a	n/a	1	3	n/a	n/a	0	n/a	n/a	n/a	1	4	3	0	5
1	n/a	C619	2	1964	11	0	n/a	0	1	0	0	n/a	0	n/a	0	n/a	3	0	n/a	n/a	n/a	n/a	n/a	1	2	10	0	0	n/a	n/a	n/a	0	n/a	n/a	n/a	n/a	0	n/a	n/a	n/a	0	n/a	n/a	n/a	1	5	6	1	6
1	n/a	C620	1	1974	1	0	n/a	0	1	0	0	n/a	0	n/a	0	n/a	4	0	n/a	n/a	n/a	n/a	n/a	0	n/a	n/a	n/a	1	1	28	30	1	1	28	28	7	0	n/a	n/a	n/a	1	1	3	40	0	n/a	n/a	n/a	n/a
1	n/a	C621	1	1967	9	0	n/a	0	1	0	0	n/a	0	n/a	0	n/a	3	0	n/a	n/a	n/a	n/a	n/a	0	n/a	n/a	n/a	0	n/a	n/a	n/a	1	1	3	3	4	0	n/a	n/a	n/a	0	n/a	n/a	n/a	1	12	2	0	3
1	n/a	C622	2	1989	8	0	n/a	0	1	0	0	n/a	0	n/a	0	n/a	5	0	n/a	n/a	n/a	n/a	n/a	1	3	n/a	n/a	1	3	n/a	n/a	1	3	n/a	n/a	n/a	0	n/a	n/a	n/a	1	1	3	10	1	5	6	6	6
1	n/a	C623	2	1967	10	0	n/a	0	1	0	0	n/a	0	n/a	0	n/a	4	0	n/a	n/a	n/a	n/a	n/a	1	1	1	1	0	n/a	n/a	n/a	0	n/a	n/a	n/a	n/a	0	n/a	n/a	n/a	1	0	n/a	n/a	1	2	2	0	2
1	n/a	C624	1	1982	1	0	n/a	0	1	0	0	n/a	0	n/a	0	n/a	4	0	n/a	n/a	n/a	n/a	n/a	1	1	4	4	1	3	n/a	n/a	0	n/a	n/a	n/a	n/a	1	1	1	4	1	1	2	5	1	2	4	0	4
8	n/a	C806	2	1960	2	0	n/a	0	1	0	0	n/a	0	n/a	0	n/a	3	0	n/a	n/a	n/a	n/a	n/a	1	1	6	2	1	1	20	15	1	1	20	16	1	1	2	1	0	1	1	1	1	1	30	6	20	8
8	n/a	C807	2	1969	9	0	n/a	0	1	0	0	n/a	0	n/a	1	Ethnicity Russian not white	6	0	n/a	n/a	n/a	n/a	n/a	1	1	4	2	1	1	16	16	1	1	12	12	4	1	2	1	0	1	1	3	4	1	30	4	2	6
8	n/a	C808	2	1986	3	2	n/a	1	0	0	0	n/a	0	n/a	0	n/a	8	1	3	n/a	n/a	n/a	n/a	1	1	1	2	1	1	3	3	0	n/a	n/a	n/a	n/a	0	n/a	n/a	n/a	1	1	3	5	1	1	1	0	1
8	n/a	C809	2	1991	4	0	n/a	0	0	0	0	n/a	0	n/a	1	West Indian, Trinidad	8	0	n/a	n/a	n/a	n/a	n/a	1	1	2	2	1	1	2	2	0	n/a	n/a	n/a	n/a	0	n/a	n/a	n/a	1	1	1	1	1	7	2	0	3
6	n/a	C214	2	1976	2	1	n/a	1	0	0	0	n/a	0	n/a	0	n/a	6	1	2	5	0	2	Husband	0	n/a	n/a	n/a	1	3	n/a	n/a	0	n/a	n/a	n/a	n/a	0	n/a	n/a	n/a	1	0	n/a	n/a	0	n/a	n/a	n/a	n/a
6	n/a	C215	1	1970	9	1	n/a	1	0	0	0	n/a	0	n/a	0	n/a	7	1	2	20	0	2	Wife & Co worker	1	3	n/a	n/a	1	3	n/a	n/a	0	n/a	n/a	n/a	n/a	0	n/a	n/a	n/a	1	1	3	5	1	30	3	2	6
4	n/a	C216	1	1981	7	0	n/a	0	1	0	0	n/a	0	n/a	0	n/a	4	1	3	n/a	n/a	n/a	n/a	1	1	20	15	0	n/a	n/a	n/a	0	n/a	n/a	n/a	n/a	0	n/a	n/a	n/a	1	0	n/a	n/a	1	10	3	1	3
4	n/a	C414	2	1980	9	1	n/a	0	0	0	0	n/a	0	n/a	0	n/a	4	0	n/a	n/a	n/a	n/a	n/a	1	1	20	15	0	n/a	n/a	n/a	0	n/a	n/a	n/a	n/a	0	n/a	n/a	n/a	1	1	2	25	0	n/a	n/a	n/a	n/a
4	n/a	C413	1	1978	6	0	n/a	0	1	0	0	n/a	0	n/a	0	n/a	4	0	n/a	n/a	n/a	n/a	n/a	1	1	18	20	0	n/a	n/a	n/a	0	n/a	n/a	n/a	n/a	0	n/a	n/a	n/a	0	n/a	n/a	n/a	1	10	2	0	2
4	n/a	C217	2	1976	8	0	n/a	1	0	0	0	n/a	0	n/a	0	n/a	4	1	2	20	0	2	Friends	0	n/a	n/a	n/a	0	n/a	n/a	n/a	1	1	25	22	4	0	n/a	n/a	n/a	1	1	3	300	1	30	3	5	6
4	n/a	C218	1	1991	12	0	n/a	1	0	0	0	n/a	0	n/a	0	n/a	3	1	1	10	8	2	My cousin who introduced me to it	0	n/a	n/a	n/a	0	n/a	n/a	n/a	0	n/a	n/a	n/a	n/a	0	n/a	n/a	n/a	1	0	n/a	n/a	1	5	2	0	2
1	n/a	C625	1	1976	10	0	n/a	0	1	0	0	n/a	0	n/a	0	n/a	4	1	2	1	0	2	Friend	1	2	1	0	0	n/a	n/a	n/a	0	n/a	n/a	n/a	n/a	0	n/a	n/a	n/a	1	1	3	20	1	3	2	n/a	3
1	n/a	C626	1	1975	4	0	n/a	0	1	0	0	n/a	0	n/a	0	n/a	4	1	2	9	0	2	Friends	1	3	n/a	n/a	1	1	30	30	1	1	30	30	7	0	n/a	n/a	n/a	1	1	3	20	0	n/a	n/a	n/a	n/a
1	n/a	C627	1	1974	3	0	n/a	0	1	0	0	n/a	0	n/a	0	n/a	3	1	2	1	0	1	n/a	0	n/a	n/a	n/a	1	1	60	60	1	1	60	60	1	0	n/a	n/a	n/a	1	1	3	20	1	30	3	4	10
4	n/a	C219	2	1993	3	1	n/a	1	1	0	0	n/a	0	n/a	0	n/a	5	0	n/a	n/a	n/a	n/a	n/a	1	1	5	4	0	n/a	n/a	n/a	0	n/a	n/a	n/a	n/a	0	n/a	n/a	n/a	0	n/a	n/a	n/a	1	3	2	0	2
4	n/a	C220	1	1980	8	0	n/a	0	1	0	0	n/a	0	n/a	0	n/a	3	1	2	7	0	1	n/a	1	2	15	0	0	n/a	n/a	n/a	0	n/a	n/a	n/a	n/a	0	n/a	n/a	n/a	1	0	n/a	n/a	1	30	30	2	5
5	n/a	C415	2	1970	8	0	n/a	1	0	0	0	n/a	0	n/a	0	n/a	3	1	2	2	0	2	AcquAintance	0	n/a	n/a	n/a	0	n/a	n/a	n/a	0	n/a	n/a	n/a	n/a	1	1	18	5	0	n/a	n/a	n/a	0	n/a	n/a	n/a	n/a
4	n/a	C416	2	1973	9	0	n/a	0	1	0	0	n/a	0	n/a	0	n/a	3	0	n/a	n/a	n/a	n/a	n/a	0	n/a	n/a	n/a	0	n/a	n/a	n/a	1	1	20	13	2	0	n/a	n/a	n/a	0	n/a	n/a	n/a	0	n/a	n/a	n/a	n/a
8	n/a	C904	2	1966	8	0	n/a	1	0	0	0	n/a	0	n/a	0	n/a	3	0	n/a	n/a	n/a	n/a	n/a	1	3	n/a	n/a	1	2	2	2	1	2	10	0	4	0	n/a	n/a	n/a	1	1	3	3	1	30	3	2	5
1	n/a	C713	1	1976	11	0	n/a	0	1	0	0	n/a	0	n/a	0	n/a	3	0	n/a	n/a	n/a	n/a	n/a	0	n/a	n/a	n/a	1	2	1	0	1	1	30	30	4	0	n/a	n/a	n/a	1	1	3	30	0	n/a	n/a	n/a	n/a
1	n/a	C714	2	1984	2	0	n/a	0	1	0	0	n/a	0	n/a	0	n/a	4	1	1	30	30	1	n/a	0	n/a	n/a	n/a	0	n/a	n/a	n/a	0	n/a	n/a	n/a	n/a	0	n/a	n/a	n/a	1	1	1	60	1	30	8	30	6
1	n/a	C715	2	1979	3	0	n/a	0	1	1	0	n/a	0	n/a	0	n/a	4	0	n/a	n/a	n/a	n/a	n/a	0	n/a	n/a	n/a	1	1	30	30	1	1	30	30	4	0	n/a	n/a	n/a	1	1	3	60	1	3	1	0	3
1	n/a	C716	1	1973	9	0	n/a	0	1	0	0	n/a	0	n/a	0	n/a	4	1	1	2	0	2	Friends	1	1	9	8	1	1	3	3	0	n/a	n/a	n/a	n/a	0	n/a	n/a	n/a	0	n/a	n/a	n/a	1	12	15	12	15
1	n/a	C717	2	1984	2	0	n/a	0	1	0	0	n/a	0	n/a	0	n/a	3	1	1	12	2	1	n/a	1	1	8	2	0	n/a	n/a	n/a	0	n/a	n/a	n/a	n/a	0	n/a	n/a	n/a	1	1	2	10	1	12	5	12	5
1	n/a	C718	1	1952	3	98	n/a	98	98	98	98	n/a	98	n/a	1	Creature of nature	3	1	1	2	6	2	Anyone	97	n/a	n/a	n/a	1	1	12	20	1	1	15	15	4	0	n/a	n/a	n/a	1	1	3	1	1	10	1	0	3
1	n/a	C719	1	1968	7	0	n/a	0	1	0	0	n/a	0	n/a	0	n/a	4	1	1	30	30	1	n/a	0	n/a	n/a	n/a	0	n/a	n/a	n/a	0	n/a	n/a	n/a	n/a	0	n/a	n/a	n/a	1	1	3	1	0	n/a	n/a	n/a	n/a
1	n/a	C720	1	1947	5	0	n/a	0	1	0	0	n/a	0	n/a	0	n/a	4	0	n/a	n/a	n/a	n/a	n/a	0	n/a	n/a	n/a	0	n/a	n/a	n/a	0	n/a	n/a	n/a	n/a	0	n/a	n/a	n/a	1	1	3	20	1	14	2	0	2
1	n/a	C721	1	1974	7	0	n/a	0	1	0	0	n/a	0	n/a	0	n/a	4	0	n/a	n/a	n/a	n/a	n/a	0	n/a	n/a	n/a	0	n/a	n/a	n/a	0	n/a	n/a	n/a	n/a	0	n/a	n/a	n/a	0	n/a	n/a	n/a	0	n/a	n/a	n/a	n/a
4	n/a	C221	2	1980	11	4	Latino	0	1	0	0	n/a	0	n/a	0	n/a	5	1	2	15	1	1	n/a	0	n/a	n/a	n/a	0	n/a	n/a	n/a	1	3	n/a	n/a	n/a	1	3	n/a	n/a	1	1	3	5	0	n/a	n/a	n/a	n/a
4	n/a	C222	2	1983	5	0	n/a	0	1	0	0	n/a	0	n/a	0	n/a	3	1	1	5	3	2	My cousin	0	n/a	n/a	n/a	1	3	n/a	n/a	0	n/a	n/a	n/a	n/a	0	n/a	n/a	n/a	0	n/a	n/a	n/a	1	2	2	0	2
6	n/a	C223	1	1964	10	0	n/a	0	1	0	0	n/a	0	n/a	0	n/a	4	1	1	156	13	2	My partner before she stopped (common law wife)	0	n/a	n/a	n/a	1	3	n/a	n/a	1	3	n/a	n/a	n/a	0	n/a	n/a	n/a	1	1	3	6	1	10	2	0	3
6	n/a	C224	2	1966	9	0	n/a	0	1	0	0	n/a	0	n/a	1	German	8	1	2	2	0	2	My spouse	1	1	72	5	0	n/a	n/a	n/a	0	n/a	n/a	n/a	n/a	0	n/a	n/a	n/a	0	n/a	n/a	n/a	1	3	2	0	2
6	n/a	C225	1	1992	10	0	n/a	0	1	0	0	n/a	0	n/a	0	n/a	3	1	1	240	20	2	Friends	0	n/a	n/a	n/a	0	n/a	n/a	n/a	0	n/a	n/a	n/a	n/a	0	n/a	n/a	n/a	1	1	3	120	1	5	1	0	2
6	n/a	C226	1	1990	3	0	n/a	1	97	0	0	n/a	0	n/a	0	n/a	4	1	1	29	21	2	A friend	0	n/a	n/a	n/a	0	n/a	n/a	n/a	0	n/a	n/a	n/a	n/a	0	n/a	n/a	n/a	1	0	n/a	n/a	1	3	1	0	2
4	n/a	C417	2	1971	10	0	n/a	0	1	0	0	n/a	0	n/a	0	n/a	8	0	n/a	n/a	n/a	n/a	n/a	1	1	4	2	0	n/a	n/a	n/a	0	n/a	n/a	n/a	n/a	0	n/a	n/a	n/a	0	n/a	n/a	n/a	1	5	2	0	3
4	n/a	C418	2	1970	1	0	n/a	0	1	0	0	n/a	0	n/a	0	n/a	8	0	n/a	n/a	n/a	n/a	n/a	1	1	4	6	0	n/a	n/a	n/a	0	n/a	n/a	n/a	n/a	0	n/a	n/a	n/a	0	n/a	n/a	n/a	1	6	3	0	3
4	n/a	C419	2	1973	12	0	n/a	0	0	0	0	n/a	0	n/a	0	n/a	9	0	n/a	n/a	n/a	n/a	n/a	1	1	2	1	0	n/a	n/a	n/a	0	n/a	n/a	n/a	n/a	0	n/a	n/a	n/a	0	n/a	n/a	n/a	1	5	2	0	2
4	n/a	C420	1	1968	2	0	n/a	0	1	0	0	n/a	0	n/a	0	n/a	6	0	n/a	n/a	n/a	n/a	n/a	1	1	6	4	0	n/a	n/a	n/a	0	n/a	n/a	n/a	n/a	0	n/a	n/a	n/a	0	n/a	n/a	n/a	1	30	4	2	4
4	n/a	C421	1	1975	6	4	Hispanic	0	0	0	0	n/a	0	n/a	0	n/a	4	0	n/a	n/a	n/a	n/a	n/a	1	1	10	8	0	n/a	n/a	n/a	0	n/a	n/a	n/a	n/a	0	n/a	n/a	n/a	0	n/a	n/a	n/a	1	15	2	0	2
4	n/a	C422	1	1989	5	0	n/a	0	1	0	0	n/a	0	n/a	0	n/a	4	0	n/a	n/a	n/a	n/a	n/a	1	1	15	8	0	n/a	n/a	n/a	0	n/a	n/a	n/a	n/a	0	n/a	n/a	n/a	0	n/a	n/a	n/a	0	n/a	n/a	n/a	n/a
4	n/a	C423	2	1971	10	0	n/a	0	1	0	0	n/a	0	n/a	0	n/a	8	0	n/a	n/a	n/a	n/a	n/a	1	1	3	1	0	n/a	n/a	n/a	0	n/a	n/a	n/a	n/a	0	n/a	n/a	n/a	0	n/a	n/a	n/a	1	7	1	0	2
4	n/a	C424	2	1977	9	0	n/a	0	1	0	0	n/a	0	n/a	0	n/a	5	0	n/a	n/a	n/a	n/a	n/a	1	1	4	2	0	n/a	n/a	n/a	0	n/a	n/a	n/a	n/a	0	n/a	n/a	n/a	1	1	1	30	1	20	3	0	4
1	n/a	C722	1	1962	1	0	n/a	1	0	1	0	n/a	0	n/a	0	n/a	4	0	n/a	n/a	n/a	n/a	n/a	0	n/a	n/a	n/a	0	n/a	n/a	n/a	1	2	1	0	7	0	n/a	n/a	n/a	1	1	3	10	1	30	6	3	6
1	n/a	C723	2	1981	1	0	n/a	1	0	1	0	n/a	0	n/a	0	n/a	4	0	n/a	n/a	n/a	n/a	n/a	1	3	n/a	n/a	1	3	n/a	n/a	1	1	3	4	1	1	3	n/a	n/a	1	1	3	15	1	20	4	0	4
1	n/a	C724	1	1982	1	0	n/a	1	0	1	0	n/a	0	n/a	0	n/a	6	97	n/a	n/a	n/a	n/a	n/a	1	2	1	0	1	3	n/a	n/a	1	1	4	7	6	1	1	10	10	1	1	2	20	1	30	4	5	15
1	n/a	C628	2	1978	9	0	n/a	1	0	0	0	n/a	0	n/a	0	n/a	3	1	1	30	30	2	Two friends	1	1	30	30	1	1	30	30	1	1	30	30	7	1	1	30	30	1	1	3	30	1	30	10	30	n/a
1	n/a	C629	1	1983	10	0	n/a	1	0	0	0	n/a	0	n/a	0	n/a	5	0	n/a	n/a	n/a	n/a	n/a	1	3	n/a	n/a	1	1	3	2	1	1	14	3	4	1	1	4	3	1	1	3	20	1	30	4	4	15
1	n/a	C630	1	1976	5	0	n/a	1	0	0	0	n/a	0	n/a	0	n/a	4	1	3	n/a	n/a	n/a	n/a	1	3	n/a	n/a	1	1	30	30	1	1	30	30	1	1	1	12	8	1	1	3	20	0	n/a	n/a	n/a	n/a
1	n/a	C631	1	1983	8	0	n/a	1	1	1	0	n/a	0	n/a	0	n/a	4	0	n/a	n/a	n/a	n/a	n/a	1	2	1	0	1	2	1	0	1	1	3	1	4	1	2	9	0	1	1	3	20	1	30	6	30	12
1	n/a	C632	1	1980	3	0	n/a	1	0	0	0	n/a	0	n/a	0	n/a	4	0	n/a	n/a	n/a	n/a	n/a	1	1	2	2	1	2	5	1	1	1	15	1	4	1	1	3	1	1	1	3	20	1	25	12	25	15
1	n/a	C633	1	1991	4	0	n/a	0	0	1	0	n/a	0	n/a	1	Irish	4	0	n/a	n/a	n/a	n/a	n/a	1	1	2	2	1	1	20	12	1	1	30	10	4	1	1	100	6	1	1	3	30	1	10	2	1	10
8	n/a	C906	2	1994	12	0	n/a	1	0	0	0	n/a	0	n/a	1	German french polish	3	0	n/a	n/a	n/a	n/a	n/a	1	2	5	0	1	2	2	0	1	1	5	6	4	1	3	n/a	n/a	1	1	3	20	0	n/a	n/a	n/a	n/a
8	n/a	C905	1	1988	9	2	n/a	0	0	0	0	n/a	0	n/a	1	Latino	4	0	n/a	n/a	n/a	n/a	n/a	1	1	15	10	1	1	1	1	0	n/a	n/a	n/a	n/a	0	n/a	n/a	n/a	1	1	3	5	1	2	6	2	6
8	n/a	C907	1	1990	11	0	n/a	1	1	0	0	n/a	0	n/a	0	n/a	4	0	n/a	n/a	n/a	n/a	n/a	1	1	2	1	1	2	1	0	1	1	2	4	7	1	3	n/a	n/a	1	1	3	6	0	n/a	n/a	n/a	n/a
8	n/a	C908	1	1994	8	0	n/a	0	1	0	0	n/a	0	n/a	0	n/a	5	1	2	9	0	2	College friends	1	3	n/a	n/a	0	n/a	n/a	n/a	0	n/a	n/a	n/a	n/a	0	n/a	n/a	n/a	1	0	n/a	n/a	1	20	3	2	8
8	n/a	C909	1	1991	12	0	n/a	0	1	0	0	n/a	0	n/a	0	n/a	3	0	n/a	n/a	n/a	n/a	n/a	1	1	4	2	0	n/a	n/a	n/a	0	n/a	n/a	n/a	n/a	0	n/a	n/a	n/a	1	1	3	4	1	2	4	0	4
8	n/a	C910	1	1991	9	0	n/a	0	1	0	0	n/a	0	n/a	0	n/a	4	0	n/a	n/a	n/a	n/a	n/a	1	1	15	10	1	3	n/a	n/a	0	n/a	n/a	n/a	n/a	0	n/a	n/a	n/a	1	1	3	10	1	30	2	8	5
4	n/a	C227	3	1968	9	0	n/a	0	1	0	0	n/a	0	n/a	0	n/a	4	1	1	10	8	2	Boyfriend /lover	0	n/a	n/a	n/a	1	3	n/a	n/a	0	n/a	n/a	n/a	n/a	0	n/a	n/a	n/a	1	0	n/a	n/a	1	20	3	0	3
4	n/a	C228	1	1970	6	0	n/a	0	1	0	0	n/a	0	n/a	0	n/a	5	1	1	17	15	2	A friend or lover	1	1	5	3	0	n/a	n/a	n/a	0	n/a	n/a	n/a	n/a	0	n/a	n/a	n/a	0	n/a	n/a	n/a	1	20	3	1	6
1	n/a	C725	1	1992	8	0	n/a	1	0	0	0	n/a	0	n/a	0	n/a	5	0	n/a	n/a	n/a	n/a	n/a	1	3	n/a	n/a	1	1	1	1	1	1	1	1	3	0	n/a	n/a	n/a	1	1	2	5	1	30	5	20	15
1	n/a	C726	1	1978	9	0	n/a	1	0	1	0	n/a	0	n/a	0	n/a	8	0	n/a	n/a	n/a	n/a	n/a	1	3	n/a	n/a	1	1	1	1	1	3	n/a	n/a	n/a	1	1	10	2	1	1	3	20	1	30	5	30	12
1	n/a	C727	1	1974	5	1	n/a	0	0	1	0	n/a	0	n/a	1	German,mayan,cheyenne, cherokee	4	1	3	n/a	n/a	n/a	n/a	1	3	n/a	n/a	1	1	2	1	1	2	1	0	6	1	3	n/a	n/a	1	1	2	20	1	1	12	1	12
1	n/a	C728	1	1971	12	3	n/a	0	1	0	0	n/a	0	n/a	0	n/a	5	0	n/a	n/a	n/a	n/a	n/a	1	2	1	0	1	1	1	1	0	n/a	n/a	n/a	n/a	1	3	n/a	n/a	1	1	3	20	1	30	6	30	10
1	n/a	C729	1	1985	1	0	n/a	1	0	0	0	n/a	0	n/a	0	n/a	5	0	n/a	n/a	n/a	n/a	n/a	1	3	n/a	n/a	1	1	10	9	1	2	1	1	7	1	2	3	0	1	1	3	20	1	5	3	0	5
6	n/a	C425	1	1968	5	0	n/a	1	0	0	0	n/a	0	n/a	0	n/a	3	1	2	1	0	2	Street people	0	n/a	n/a	n/a	1	1	20	6	0	n/a	n/a	n/a	n/a	0	n/a	n/a	n/a	0	n/a	n/a	n/a	0	n/a	n/a	n/a	n/a
6	n/a	C426	2	1965	9	0	n/a	1	0	0	0	n/a	0	n/a	0	n/a	4	1	2	1	0	2	Male friend	0	n/a	n/a	n/a	0	n/a	n/a	n/a	0	n/a	n/a	n/a	n/a	0	n/a	n/a	n/a	1	1	3	200	0	n/a	n/a	n/a	n/a
4	n/a	C229	1	1983	12	4	Latino	1	0	0	0	n/a	0	n/a	0	n/a	4	1	1	15	5	2	You girlfriend	1	1	10	3	1	3	n/a	n/a	0	n/a	n/a	n/a	n/a	0	n/a	n/a	n/a	0	n/a	n/a	n/a	1	4	2	0	3
4	n/a	C230	2	1988	1	0	n/a	0	1	0	0	n/a	0	n/a	0	n/a	5	1	2	2	0	2	My boyfriend	1	1	25	15	0	n/a	n/a	n/a	0	n/a	n/a	n/a	n/a	0	n/a	n/a	n/a	0	n/a	n/a	n/a	0	n/a	n/a	n/a	n/a
8	n/a	C810	2	1987	11	0	n/a	1	0	0	0	n/a	0	n/a	0	n/a	9	1	3	n/a	n/a	n/a	n/a	1	1	2	3	1	1	4	4	0	n/a	n/a	n/a	n/a	0	n/a	n/a	n/a	1	97	n/a	n/a	1	8	5	4	10
8	n/a	C811	2	1987	2	0	n/a	0	0	1	0	n/a	0	n/a	0	n/a	8	0	n/a	n/a	n/a	n/a	n/a	1	2	1	0	1	1	6	10	0	n/a	n/a	n/a	n/a	0	n/a	n/a	n/a	1	1	2	4	0	n/a	n/a	n/a	n/a
8	n/a	C812	2	1987	4	0	n/a	1	0	0	0	n/a	0	n/a	0	n/a	9	0	n/a	n/a	n/a	n/a	n/a	1	2	1	0	1	2	2	1	0	n/a	n/a	n/a	n/a	1	3	n/a	n/a	1	1	4	0	1	25	3	16	10
n/a	n/a	C813	1	1987	5	0	n/a	1	0	0	0	n/a	0	n/a	0	n/a	8	0	n/a	n/a	n/a	n/a	n/a	1	1	1	1	1	2	2	0	0	n/a	n/a	n/a	n/a	0	n/a	n/a	n/a	1	1	4	0	1	15	5	12	15
4	n/a	C425	1	1968	8	0	n/a	1	0	0	0	n/a	0	n/a	0	n/a	5	1	2	2	0	2	4	0	n/a	n/a	n/a	0	n/a	n/a	n/a	0	n/a	n/a	n/a	n/a	1	1	4	2	0	n/a	n/a	n/a	1	33	3	0	3
4	n/a	C428	2	1965	1	0	n/a	1	0	0	0	n/a	0	n/a	0	n/a	4	1	2	1	0	2	Other users	0	n/a	n/a	n/a	0	n/a	n/a	n/a	0	n/a	n/a	n/a	n/a	1	1	10	6	0	n/a	n/a	n/a	1	5	1	0	1
4	n/a	C429	1	1966	10	0	n/a	0	1	0	0	n/a	0	n/a	0	n/a	4	0	n/a	n/a	n/a	n/a	n/a	0	n/a	n/a	n/a	0	n/a	n/a	n/a	1	1	20	25	7	0	n/a	n/a	n/a	0	n/a	n/a	n/a	1	8	3	0	3
1	n/a	C730	1	1981	10	0	n/a	1	0	0	0	n/a	0	n/a	0	n/a	4	0	n/a	n/a	n/a	n/a	n/a	1	1	4	3	1	1	10	0	1	1	12	7	7	1	1	18	18	1	1	3	20	0	n/a	n/a	n/a	n/a
1	n/a	C732	3	1991	6	0	n/a	1	0	1	0	n/a	0	n/a	0	n/a	5	1	3	n/a	n/a	n/a	n/a	1	1	1	1	1	1	4	12	1	1	12	12	6	1	1	30	30	1	1	3	20	1	30	12	30	50
1	n/a	C731	1	1988	2	0	n/a	1	0	0	0	n/a	0	n/a	0	n/a	4	97	n/a	n/a	n/a	n/a	n/a	1	1	2	2	1	2	1	0	1	2	1	0	7	1	1	14	7	1	1	3	7	1	15	2	10	20
6	n/a	C231	1	1972	3	0	n/a	0	1	0	0	n/a	0	n/a	0	n/a	5	1	1	15	10	2	Girlfriend & a friend or two	0	n/a	n/a	n/a	1	1	11	6	0	n/a	n/a	n/a	n/a	0	n/a	n/a	n/a	0	n/a	n/a	n/a	1	30	3	1	5
6	n/a	C232	2	1980	6	0	n/a	0	1	0	0	n/a	0	n/a	0	n/a	4	1	2	3	0	2	My boyfriend & best friend	0	n/a	n/a	n/a	1	2	5	3	1	1	30	20	4	0	n/a	n/a	n/a	1	0	n/a	n/a	1	2	20	0	3
6	n/a	C233	2	1981	11	0	n/a	1	0	0	0	n/a	0	n/a	0	n/a	8	1	1	15	12	2	My best friend boyfriend and my best friend before she quit	0	n/a	n/a	n/a	0	n/a	n/a	n/a	1	1	15	11	4	0	n/a	n/a	n/a	1	0	n/a	n/a	0	n/a	n/a	n/a	n/a
1	n/a	C733	3	1992	9	0	n/a	1	0	0	0	n/a	0	n/a	0	n/a	5	0	n/a	n/a	n/a	n/a	n/a	1	2	1	0	1	3	n/a	n/a	0	n/a	n/a	n/a	n/a	0	n/a	n/a	n/a	1	0	n/a	n/a	1	3	2	1	5
1	n/a	C734	1	1962	6	3	n/a	1	1	0	0	n/a	0	n/a	0	n/a	4	1	3	n/a	n/a	n/a	n/a	1	3	n/a	n/a	1	2	3	0	0	n/a	n/a	n/a	n/a	1	2	1	0	1	1	3	20	1	7	5	5	7
1	n/a	C735	2	1975	8	0	n/a	0	1	0	0	n/a	0	n/a	0	n/a	4	1	1	5	5	2	Friend	1	1	8	8	1	1	30	30	1	1	14	12	6	1	1	20	20	1	1	3	20	0	n/a	n/a	n/a	n/a
1	n/a	C736	1	1977	5	0	n/a	1	0	0	0	n/a	0	n/a	0	n/a	6	0	n/a	n/a	n/a	n/a	n/a	0	n/a	n/a	n/a	1	1	10	15	1	1	0	1	6	1	1	2	2	1	1	3	40	1	30	10	25	15
8	n/a	C814	1	1957	7	0	n/a	0	1	0	0	n/a	0	n/a	0	n/a	4	0	n/a	n/a	n/a	n/a	n/a	1	1	1	1	0	n/a	n/a	n/a	0	n/a	n/a	n/a	n/a	0	n/a	n/a	n/a	1	1	3	10	1	2	3	0	4
8	n/a	C815	1	1986	6	0	n/a	1	0	0	0	n/a	0	n/a	0	n/a	7	0	n/a	n/a	n/a	n/a	n/a	1	1	15	1	1	1	6	1	1	2	15	0	7	1	3	n/a	n/a	1	1	3	46	1	30	36	30	100
8	n/a	C816	1	1959	11	0	n/a	0	1	0	0	n/a	0	n/a	0	n/a	6	0	n/a	n/a	n/a	n/a	n/a	0	n/a	n/a	n/a	1	2	10	0	1	2	10	0	1	0	n/a	n/a	n/a	1	1	3	10	0	n/a	n/a	n/a	n/a
8	n/a	C817	2	1988	8	0	n/a	1	0	0	0	n/a	0	n/a	0	n/a	1	0	n/a	n/a	n/a	n/a	n/a	1	2	1	0	1	1	2	2	0	n/a	n/a	n/a	n/a	0	n/a	n/a	n/a	1	1	4	0	1	10	2	0	3
1	n/a	C634	2	1991	4	0	n/a	1	0	0	0	n/a	0	n/a	0	n/a	8	0	n/a	n/a	n/a	n/a	n/a	1	1	1	1	1	1	1	1	0	n/a	n/a	n/a	n/a	0	n/a	n/a	n/a	1	1	1	1	1	10	1	2	5
1	n/a	C635	2	1983	9	0	n/a	0	1	0	0	n/a	0	n/a	0	n/a	8	0	n/a	n/a	n/a	n/a	n/a	1	1	2	3	1	1	4	4	1	1	4	5	4	0	n/a	n/a	n/a	1	1	3	20	1	8	3	1	6
2	n/a	C636	2	1992	3	4	Honduran	0	0	0	0	n/a	0	n/a	0	n/a	8	0	n/a	n/a	n/a	n/a	n/a	1	2	1	0	1	3	n/a	n/a	0	n/a	n/a	n/a	n/a	0	n/a	n/a	n/a	1	1	4	0	1	10	3	2	4
2	n/a	C637	1	1990	3	0	n/a	1	0	0	0	n/a	0	n/a	0	n/a	8	0	n/a	n/a	n/a	n/a	n/a	1	2	1	0	1	3	n/a	n/a	0	n/a	n/a	n/a	n/a	0	n/a	n/a	n/a	1	1	1	1	1	20	3	4	7
1	n/a	C638	1	1974	10	0	n/a	0	1	0	0	n/a	0	n/a	0	n/a	7	0	n/a	n/a	n/a	n/a	n/a	0	n/a	n/a	n/a	1	1	15	15	1	1	15	15	4	1	3	n/a	n/a	1	1	3	50	0	n/a	n/a	n/a	n/a
1	n/a	C639	1	1963	6	0	n/a	0	1	0	0	n/a	0	n/a	0	n/a	3	0	n/a	n/a	n/a	n/a	n/a	0	n/a	n/a	n/a	1	1	30	30	1	1	30	30	2	0	n/a	n/a	n/a	1	1	3	20	1	15	6	15	15
8	n/a	C911	1	1955	3	2	n/a	0	0	0	0	n/a	0	n/a	0	n/a	3	0	n/a	n/a	n/a	n/a	n/a	0	n/a	n/a	n/a	1	1	14	14	1	1	21	21	4	0	n/a	n/a	n/a	1	0	n/a	n/a	1	21	6	4	14
8	n/a	C912	2	1987	5	0	n/a	1	0	0	0	n/a	0	n/a	0	n/a	4	0	n/a	n/a	n/a	n/a	n/a	1	2	1	0	1	1	15	2	1	1	9	1	4	1	3	n/a	n/a	1	1	3	10	1	17	2	0	2
8	n/a	C818	2	1981	5	0	n/a	0	1	0	0	n/a	0	n/a	0	n/a	3	1	1	12	12	2	Friends	1	1	2	3	1	3	n/a	n/a	0	n/a	n/a	n/a	n/a	0	n/a	n/a	n/a	1	1	3	20	1	3	6	3	7
8	n/a	C819	2	2000	7	2	n/a	1	0	0	0	n/a	0	n/a	0	n/a	3	0	n/a	n/a	n/a	n/a	n/a	1	2	3	0	0	n/a	n/a	n/a	0	n/a	n/a	n/a	n/a	0	n/a	n/a	n/a	1	0	n/a	n/a	1	4	4	1	5
8	n/a	C820	1	1996	9	0	n/a	1	1	0	0	n/a	0	n/a	0	n/a	4	0	n/a	n/a	n/a	n/a	n/a	1	3	n/a	n/a	0	n/a	n/a	n/a	0	n/a	n/a	n/a	n/a	0	n/a	n/a	n/a	0	n/a	n/a	n/a	1	1	5	1	5
8	n/a	C821	2	1968	4	0	n/a	1	0	0	0	n/a	0	n/a	0	n/a	9	1	3	n/a	n/a	n/a	n/a	1	1	4	4	1	3	n/a	n/a	0	n/a	n/a	n/a	n/a	0	n/a	n/a	n/a	1	1	1	1	1	8	3	1	5
8	n/a	C822	1	1994	5	4	Dominican	0	0	0	0	n/a	0	n/a	1	Dominican	4	0	n/a	n/a	n/a	n/a	n/a	1	1	2	2	1	2	3	0	0	n/a	n/a	n/a	n/a	0	n/a	n/a	n/a	0	n/a	n/a	n/a	1	7	3	2	10
4	n/a	C234	2	1980	12	1	n/a	1	0	0	0	n/a	0	n/a	0	n/a	4	0	n/a	n/a	n/a	n/a	n/a	1	1	15	10	0	n/a	n/a	n/a	0	n/a	n/a	n/a	n/a	0	n/a	n/a	n/a	0	n/a	n/a	n/a	0	n/a	n/a	n/a	n/a
4	n/a	C235	2	1980	1	0	n/a	0	1	0	0	n/a	0	n/a	0	n/a	5	0	n/a	n/a	n/a	n/a	n/a	1	1	5	3	0	n/a	n/a	n/a	0	n/a	n/a	n/a	n/a	0	n/a	n/a	n/a	1	0	n/a	n/a	1	15	7	0	3
4	n/a	C236	2	1977	7	1	n/a	1	0	0	0	n/a	0	n/a	0	n/a	4	0	n/a	n/a	n/a	n/a	n/a	1	1	10	7	1	3	n/a	n/a	0	n/a	n/a	n/a	n/a	0	n/a	n/a	n/a	1	1	3	5	1	7	3	1	6
1	n/a	C737	1	1985	3	0	n/a	1	0	1	0	n/a	0	n/a	0	n/a	5	1	3	n/a	n/a	n/a	n/a	1	3	n/a	n/a	1	2	30	7	1	1	30	8	6	1	2	1	0	1	1	3	20	1	30	20	30	20
1	n/a	C738	2	1995	7	97	n/a	1	0	0	0	n/a	0	n/a	0	n/a	4	0	n/a	n/a	n/a	n/a	n/a	1	3	n/a	n/a	1	1	1	0	1	1	1	0	1	1	3	n/a	n/a	1	1	1	4	1	30	7	30	15
1	n/a	C739	2	1989	10	0	n/a	1	0	0	0	n/a	0	n/a	0	n/a	4	0	n/a	n/a	n/a	n/a	n/a	1	2	1	1	1	2	2	4	1	2	1	0	6	1	2	1	0	1	1	3	10	1	30	6	30	15
1	n/a	C740	2	1988	7	0	n/a	1	0	1	0	n/a	0	n/a	97	n/a	8	0	n/a	n/a	n/a	n/a	n/a	1	2	1	1	1	2	1	1	1	3	n/a	n/a	n/a	0	n/a	n/a	n/a	1	1	3	10	1	2	1	0	2
4	n/a	C430	1	1969	6	4	Hispanic	0	0	0	0	n/a	0	n/a	0	n/a	4	1	2	2	0	2	Other homeless people	0	n/a	n/a	n/a	0	n/a	n/a	n/a	0	n/a	n/a	n/a	n/a	1	1	15	12	0	n/a	n/a	n/a	0	n/a	n/a	n/a	n/a
4	n/a	C431	1	1967	2	0	n/a	1	0	0	0	n/a	0	n/a	0	n/a	4	1	2	3	0	2	Others homeless drug users	0	n/a	n/a	n/a	0	n/a	n/a	n/a	0	n/a	n/a	n/a	n/a	1	1	15	12	0	n/a	n/a	n/a	1	20	1	0	1
4	n/a	C432	1	1960	11	0	n/a	1	0	0	0	n/a	0	n/a	0	n/a	5	0	n/a	n/a	n/a	n/a	n/a	0	n/a	n/a	n/a	0	n/a	n/a	n/a	0	n/a	n/a	n/a	n/a	1	1	23	18	0	n/a	n/a	n/a	0	n/a	n/a	n/a	n/a
4	n/a	C237	1	1970	5	1	n/a	1	0	0	0	n/a	0	n/a	0	n/a	3	1	1	18	10	1	n/a	0	n/a	n/a	n/a	1	3	n/a	n/a	0	n/a	n/a	n/a	n/a	0	n/a	n/a	n/a	1	0	n/a	n/a	1	50	6	8	12
4	n/a	C433	1	1956	10	0	n/a	0	1	0	0	n/a	0	n/a	0	n/a	3	0	n/a	n/a	n/a	n/a	n/a	0	n/a	n/a	n/a	0	n/a	n/a	n/a	1	1	30	30	4	0	n/a	n/a	n/a	0	n/a	n/a	n/a	0	n/a	n/a	n/a	n/a
6	n/a	C238	1	1990	3	0	n/a	0	0	0	2	n/a	0	n/a	0	n/a	6	1	2	10	5	2	My guy friend	1	2	2	0	0	n/a	n/a	n/a	0	n/a	n/a	n/a	n/a	0	n/a	n/a	n/a	1	1	3	15	1	17	2	0	3
8	n/a	C823	2	1978	10	2	n/a	1	0	0	0	n/a	0	n/a	0	n/a	7	0	n/a	n/a	n/a	n/a	n/a	0	n/a	n/a	n/a	1	3	n/a	n/a	0	n/a	n/a	n/a	n/a	0	n/a	n/a	n/a	1	1	1	0	0	n/a	n/a	n/a	n/a
8	n/a	C824	2	1970	9	2	n/a	0	0	0	0	n/a	0	n/a	0	n/a	5	0	n/a	n/a	n/a	n/a	n/a	0	n/a	n/a	n/a	0	n/a	n/a	n/a	0	n/a	n/a	n/a	n/a	0	n/a	n/a	n/a	1	0	n/a	n/a	0	n/a	n/a	n/a	n/a
8	n/a	C825	2	1990	2	0	n/a	1	0	0	0	n/a	0	n/a	0	n/a	8	1	2	1	0	2	Friends	1	1	9	1	1	1	2	3	0	n/a	n/a	n/a	n/a	0	n/a	n/a	n/a	1	1	1	1	1	20	4	7	10
1	n/a	C640	2	1988	6	4	Spain	1	0	0	0	n/a	0	n/a	1	Creole, Arab and italian	6	0	n/a	n/a	n/a	n/a	n/a	0	n/a	n/a	n/a	1	1	3	15	1	1	28	30	7	1	1	1	1	0	n/a	n/a	n/a	0	n/a	n/a	n/a	n/a
1	n/a	C641	1	1977	6	0	n/a	0	1	0	0	n/a	0	n/a	0	n/a	3	0	n/a	n/a	n/a	n/a	n/a	1	2	1	0	1	1	30	30	1	1	30	30	4	0	n/a	n/a	n/a	1	1	3	40	0	n/a	n/a	n/a	n/a
1	n/a	C600	3	1985	10	0	n/a	1	0	0	0	n/a	0	n/a	0	n/a	6	1	3	n/a	n/a	n/a	n/a	1	1	3	1	1	1	5	2	1	3	n/a	n/a	n/a	1	3	n/a	n/a	1	1	4	2	1	10	4	n/a	20
1	n/a	C602	2	1990	7	0	n/a	1	0	0	0	n/a	0	n/a	0	n/a	9	0	n/a	n/a	n/a	n/a	n/a	1	1	1	0	1	1	1	1	0	n/a	n/a	n/a	n/a	0	n/a	n/a	n/a	1	1	1	1	1	15	3	4	6
1	n/a	C603	1	1991	5	0	n/a	1	0	0	0	n/a	0	n/a	97	n/a	8	0	n/a	n/a	n/a	n/a	n/a	1	1	1	1	1	2	1	0	0	n/a	n/a	n/a	n/a	0	n/a	n/a	n/a	1	0	n/a	n/a	1	10	2	1	6
1	n/a	C605	1	1977	9	0	n/a	1	0	0	0	n/a	0	n/a	0	n/a	5	0	n/a	n/a	n/a	n/a	n/a	1	1	1	1	1	1	4	5	0	n/a	n/a	n/a	n/a	0	n/a	n/a	n/a	1	1	4	0	1	29	4	20	12
1	n/a	C604	2	1991	2	0	n/a	1	0	0	0	n/a	0	n/a	0	n/a	8	0	n/a	n/a	n/a	n/a	n/a	1	1	1	2	1	3	n/a	n/a	0	n/a	n/a	n/a	n/a	0	n/a	n/a	n/a	1	0	n/a	n/a	1	10	1	0	3
4	n/a	C434	1	1965	2	0	n/a	1	0	0	0	n/a	0	n/a	0	n/a	4	0	n/a	n/a	n/a	n/a	n/a	0	n/a	n/a	n/a	1	1	30	40	0	n/a	n/a	n/a	n/a	0	n/a	n/a	n/a	1	1	3	80	1	20	5	5	5
6	n/a	C435	1	1968	5	0	n/a	1	0	0	0	n/a	0	n/a	0	n/a	4	1	2	2	0	2	Who ever was around at the time	0	n/a	n/a	n/a	0	n/a	n/a	n/a	0	n/a	n/a	n/a	n/a	1	1	15	20	0	n/a	n/a	n/a	0	n/a	n/a	n/a	n/a
6	n/a	C239	1	1983	12	0	n/a	0	1	0	0	n/a	0	n/a	0	n/a	3	1	1	7	3	2	My friend	1	2	5	0	0	n/a	n/a	n/a	0	n/a	n/a	n/a	n/a	0	n/a	n/a	n/a	1	1	3	4	1	16	3	2	6
6	n/a	C240	2	1980	2	1	n/a	0	1	0	0	n/a	0	n/a	1	Biracial	4	1	2	10	0	2	I use to use with boyfriend	0	n/a	n/a	n/a	0	n/a	n/a	n/a	0	n/a	n/a	n/a	n/a	0	n/a	n/a	n/a	0	n/a	n/a	n/a	0	n/a	n/a	n/a	n/a
1	n/a	C741	2	1990	5	0	n/a	1	0	0	0	n/a	0	n/a	0	n/a	5	0	n/a	n/a	n/a	n/a	n/a	1	2	0	0	1	1	12	8	0	n/a	n/a	n/a	n/a	1	2	3	0	1	1	1	3	1	25	25	10	7
1	n/a	C742	1	1986	4	0	n/a	1	1	0	0	n/a	0	n/a	0	n/a	8	0	n/a	n/a	n/a	n/a	n/a	1	1	2	1	1	1	12	10	0	n/a	n/a	n/a	n/a	0	n/a	n/a	n/a	1	1	3	20	1	30	30	15	9
1	n/a	C743	1	1989	12	0	n/a	1	0	0	0	n/a	0	n/a	0	n/a	4	0	n/a	n/a	n/a	n/a	n/a	1	1	1	2	1	1	2	3	1	3	n/a	n/a	n/a	1	3	n/a	n/a	1	1	1	1	1	6	2	0	4
1	n/a	C744	1	1995	4	0	n/a	1	0	0	0	n/a	0	n/a	0	n/a	4	0	n/a	n/a	n/a	n/a	n/a	1	2	1	1	1	2	2	0	0	n/a	n/a	n/a	n/a	0	n/a	n/a	n/a	1	1	3	15	1	30	4	1	8
8	n/a	C826	2	1982	4	2	n/a	0	0	1	0	n/a	0	n/a	0	n/a	5	0	n/a	n/a	n/a	n/a	n/a	1	1	20	20	1	3	n/a	n/a	1	3	n/a	n/a	n/a	0	n/a	n/a	n/a	0	n/a	n/a	n/a	1	15	3	0	4
8	n/a	C827	1	1981	8	2	n/a	0	0	0	0	n/a	0	n/a	0	n/a	3	0	n/a	n/a	n/a	n/a	n/a	1	3	n/a	n/a	1	2	4	3	1	3	n/a	n/a	n/a	0	n/a	n/a	n/a	1	1	3	6	1	1	1	0	1
8	n/a	C829	1	1972	2	0	n/a	1	0	0	0	n/a	0	n/a	0	n/a	9	0	n/a	n/a	n/a	n/a	n/a	1	2	1	0	1	2	1	0	1	3	n/a	n/a	n/a	1	3	n/a	n/a	1	1	4	0	1	5	4	2	8
4	n/a	C436	2	1965	8	0	n/a	0	1	0	0	n/a	0	n/a	0	n/a	5	0	n/a	n/a	n/a	n/a	n/a	0	n/a	n/a	n/a	0	n/a	n/a	n/a	1	1	25	18	2	0	n/a	n/a	n/a	0	n/a	n/a	n/a	1	10	1	0	1
4	n/a	C437	1	1961	9	0	n/a	0	1	0	0	n/a	0	n/a	0	n/a	8	0	n/a	n/a	n/a	n/a	n/a	0	n/a	n/a	n/a	0	n/a	n/a	n/a	1	1	25	15	5	0	n/a	n/a	n/a	0	n/a	n/a	n/a	1	2	2	0	2
4	n/a	C438	1	1978	12	0	n/a	0	1	0	0	n/a	0	n/a	0	n/a	7	0	n/a	n/a	n/a	n/a	n/a	0	n/a	n/a	n/a	0	n/a	n/a	n/a	0	n/a	n/a	n/a	n/a	0	n/a	n/a	n/a	0	n/a	n/a	n/a	0	n/a	n/a	n/a	n/a
4	n/a	C241	1	1993	4	0	n/a	1	0	0	0	n/a	0	n/a	0	n/a	4	0	n/a	n/a	n/a	n/a	n/a	1	1	20	15	0	n/a	n/a	n/a	0	n/a	n/a	n/a	n/a	0	n/a	n/a	n/a	1	1	2	2	1	15	3	1	5
4	n/a	C242	1	1993	4	0	n/a	1	1	0	0	n/a	0	n/a	0	n/a	5	0	n/a	n/a	n/a	n/a	n/a	1	1	10	7	0	n/a	n/a	n/a	0	n/a	n/a	n/a	n/a	0	n/a	n/a	n/a	0	n/a	n/a	n/a	0	n/a	n/a	n/a	n/a
1	n/a	C642	2	1997	2	2	n/a	0	0	0	0	n/a	0	n/a	0	n/a	4	0	n/a	n/a	n/a	n/a	n/a	1	2	1	0	1	2	1	0	0	n/a	n/a	n/a	n/a	0	n/a	n/a	n/a	1	1	3	10	1	15	4	5	8
1	n/a	C643	1	1997	3	0	n/a	1	0	0	0	n/a	0	n/a	0	n/a	5	0	n/a	n/a	n/a	n/a	n/a	1	1	1	3	1	2	1	0	0	n/a	n/a	n/a	n/a	0	n/a	n/a	n/a	1	1	3	25	1	12	5	12	12
1	n/a	C644	2	1978	6	0	n/a	1	1	0	1	n/a	0	n/a	0	n/a	5	1	2	1	0	2	Friends	1	1	1	1	1	2	1	0	1	3	n/a	n/a	n/a	1	1	1	3	1	1	3	2	1	2	1	0	1
2	n/a	C645	1	1990	7	0	n/a	1	0	0	0	n/a	0	n/a	0	n/a	5	1	3	n/a	n/a	n/a	n/a	1	1	1	1	1	1	20	20	0	n/a	n/a	n/a	n/a	1	2	1	1	1	1	3	20	0	n/a	n/a	n/a	n/a
1	n/a	C646	1	1970	5	0	n/a	1	0	0	0	n/a	0	n/a	0	n/a	9	0	n/a	n/a	n/a	n/a	n/a	1	3	n/a	n/a	1	3	n/a	n/a	1	3	n/a	n/a	n/a	1	1	7	9	1	1	4	0	1	20	6	10	14
1	n/a	C647	1	1976	10	0	n/a	0	1	0	0	n/a	0	n/a	1	French	5	0	n/a	n/a	n/a	n/a	n/a	0	n/a	n/a	n/a	1	1	2	1	1	1	2	1	1	1	1	3	1	1	1	3	10	1	5	3	0	3
1	n/a	C648	2	1981	1	0	n/a	1	1	1	0	n/a	0	n/a	0	n/a	4	0	n/a	n/a	n/a	n/a	n/a	1	3	n/a	n/a	0	n/a	n/a	n/a	1	1	5	5	2	1	1	5	5	1	1	3	20	1	15	1	0	1
6	n/a	C439	1	1973	6	0	n/a	1	0	0	0	n/a	0	n/a	0	n/a	7	1	2	1	0	2	His buddy	0	n/a	n/a	n/a	0	n/a	n/a	n/a	0	n/a	n/a	n/a	n/a	1	1	18	12	0	n/a	n/a	n/a	1	15	6	10	6
6	n/a	C440	1	1970	1	0	n/a	1	n/a	n/a	0	n/a	0	n/a	0	n/a	3	1	2	1	0	1	n/a	0	n/a	n/a	n/a	0	n/a	n/a	n/a	0	n/a	n/a	n/a	n/a	1	1	15	10	0	n/a	n/a	n/a	1	10	3	0	3
6	n/a	C442	1	1956	9	0	n/a	0	1	0	0	n/a	0	n/a	0	n/a	5	0	n/a	n/a	n/a	n/a	n/a	0	n/a	n/a	n/a	0	n/a	n/a	n/a	1	1	20	25	4	0	n/a	n/a	n/a	0	n/a	n/a	n/a	1	16	2	0	2
6	n/a	C441	2	1975	10	0	n/a	1	0	0	0	n/a	0	n/a	1	Indian	3	0	n/a	n/a	n/a	n/a	n/a	0	n/a	n/a	n/a	0	n/a	n/a	n/a	0	n/a	n/a	n/a	n/a	1	1	20	12	0	n/a	n/a	n/a	0	n/a	n/a	n/a	n/a
6	n/a	C444	1	1991	2	0	n/a	0	1	0	0	n/a	0	n/a	0	n/a	3	0	n/a	n/a	n/a	n/a	n/a	1	1	15	10	0	n/a	n/a	n/a	0	n/a	n/a	n/a	n/a	0	n/a	n/a	n/a	0	n/a	n/a	n/a	1	18	2	0	2
1	n/a	C649	2	1990	8	0	n/a	1	0	0	0	n/a	0	n/a	0	n/a	8	1	3	n/a	n/a	n/a	n/a	1	2	1	0	1	1	5	1	1	2	1	0	4	1	2	1	0	1	1	4	1	0	n/a	n/a	n/a	n/a
1	n/a	C650	1	1986	3	0	n/a	1	0	0	0	n/a	0	n/a	0	n/a	5	1	2	1	0	1	n/a	1	2	2	0	1	1	2	2	1	2	1	0	6	1	2	6	0	1	1	3	20	1	15	5	15	20
1	n/a	C651	2	1981	6	0	n/a	1	0	0	0	n/a	0	n/a	0	n/a	6	0	n/a	n/a	n/a	n/a	n/a	1	1	1	3	1	1	2	1	1	3	n/a	n/a	n/a	1	3	n/a	n/a	1	1	3	7	1	15	4	3	6
4	n/a	C243	2	1984	1	0	n/a	0	1	0	0	n/a	0	n/a	0	n/a	4	1	1	10	7	2	Friends	0	n/a	n/a	n/a	1	3	n/a	n/a	1	1	5	3	4	0	n/a	n/a	n/a	1	1	3	5	0	n/a	n/a	n/a	n/a
4	n/a	C244	2	1980	8	0	n/a	1	0	0	0	n/a	0	n/a	0	n/a	7	1	1	15	8	2	My lover girlfriend back in Dallas & friends here	0	n/a	n/a	n/a	0	n/a	n/a	n/a	1	1	18	6	4	0	n/a	n/a	n/a	1	0	n/a	n/a	1	12	2	0	3
6	n/a	C245	1	1983	12	1	n/a	0	0	0	0	n/a	0	n/a	0	n/a	5	0	n/a	n/a	n/a	n/a	n/a	1	1	15	6	0	n/a	n/a	n/a	0	n/a	n/a	n/a	n/a	0	n/a	n/a	n/a	0	n/a	n/a	n/a	1	4	5	0	2
6	n/a	C246	1	1986	3	1	n/a	1	0	0	0	n/a	0	n/a	0	n/a	4	1	3	n/a	n/a	n/a	n/a	1	1	20	5	0	n/a	n/a	n/a	0	n/a	n/a	n/a	n/a	0	n/a	n/a	n/a	1	1	3	120	1	30	4	2	6
8	n/a	C829	2	1991	6	0	n/a	1	0	0	0	n/a	0	n/a	0	n/a	8	0	n/a	n/a	n/a	n/a	n/a	1	2	1	0	1	2	1	0	0	n/a	n/a	n/a	n/a	0	n/a	n/a	n/a	1	1	4	0	1	30	2	4	8
8	n/a	C830	1	1993	4	0	n/a	0	1	0	0	n/a	0	n/a	0	n/a	5	0	n/a	n/a	n/a	n/a	n/a	1	1	2	1	0	n/a	n/a	n/a	0	n/a	n/a	n/a	n/a	0	n/a	n/a	n/a	1	1	1	0	1	30	1	2	7
8	n/a	C831	1	1991	1	0	n/a	0	1	0	0	n/a	0	n/a	0	n/a	8	0	n/a	n/a	n/a	n/a	n/a	1	1	3	10	1	2	20	20	0	n/a	n/a	n/a	n/a	1	1	2	4	1	1	2	2	1	30	3	12	7
8	n/a	C832	1	1994	5	0	n/a	0	1	0	0	n/a	0	n/a	0	n/a	8	0	n/a	n/a	n/a	n/a	n/a	1	2	0	0	0	n/a	n/a	n/a	0	n/a	n/a	n/a	n/a	0	n/a	n/a	n/a	1	0	n/a	n/a	1	4	2	0	2
8	n/a	C833	2	1989	9	0	n/a	0	1	0	0	n/a	0	n/a	0	n/a	8	0	n/a	n/a	n/a	n/a	n/a	1	1	4	12	1	2	0	0	0	n/a	n/a	n/a	n/a	0	n/a	n/a	n/a	0	n/a	n/a	n/a	1	20	3	1	5
8	n/a	C834	1	1987	3	0	n/a	1	0	0	0	n/a	0	n/a	0	n/a	5	0	n/a	n/a	n/a	n/a	n/a	1	2	1	0	1	3	n/a	n/a	1	3	n/a	n/a	n/a	0	n/a	n/a	n/a	1	1	2	1	1	7	2	2	5
1	n/a	C652	1	1977	4	0	n/a	1	0	0	0	n/a	0	n/a	0	n/a	4	0	n/a	n/a	n/a	n/a	n/a	1	2	1	0	1	1	2	7	1	2	1	0	6	1	1	30	30	1	1	3	10	1	30	6	30	n/a
1	n/a	C653	1	1974	5	0	n/a	0	0	1	0	n/a	0	n/a	1	German	4	0	n/a	n/a	n/a	n/a	n/a	1	2	1	0	1	3	n/a	n/a	1	2	1	0	7	1	3	n/a	n/a	1	1	4	10	1	10	2	1	12
1	n/a	C654	1	1990	4	0	n/a	1	0	0	0	n/a	0	n/a	0	n/a	6	0	n/a	n/a	n/a	n/a	n/a	1	3	n/a	n/a	1	1	1	1	0	n/a	n/a	n/a	n/a	1	1	5	5	1	1	2	5	1	2	2	0	2
1	n/a	C655	1	1994	6	0	n/a	1	0	0	0	n/a	0	n/a	0	n/a	4	0	n/a	n/a	n/a	n/a	n/a	1	2	1	0	1	1	7	4	1	2	1	0	6	1	1	30	30	1	1	3	15	1	1	1	0	1
4	n/a	C247	1	1990	6	1	n/a	1	0	0	0	n/a	0	n/a	0	n/a	3	1	2	20	0	2	Friends	0	n/a	n/a	n/a	1	3	n/a	n/a	0	n/a	n/a	n/a	n/a	0	n/a	n/a	n/a	0	n/a	n/a	n/a	0	n/a	n/a	n/a	n/a
4	n/a	C248	1	1959	5	0	n/a	1	0	0	0	n/a	0	n/a	0	n/a	4	1	1	20	10	2	Girlfriend sometimes	0	n/a	n/a	n/a	0	n/a	n/a	n/a	0	n/a	n/a	n/a	n/a	1	1	30	20	1	1	3	10	1	30	3	1	4
4	n/a	C249	2	1962	11	0	n/a	1	0	0	0	n/a	0	n/a	0	n/a	8	1	1	13	7	2	The boyfriend	0	n/a	n/a	n/a	1	3	n/a	n/a	0	n/a	n/a	n/a	n/a	1	1	15	5	0	n/a	n/a	n/a	1	2	1	0	2
6	n/a	C443	2	1978	9	0	n/a	1	0	0	0	n/a	0	n/a	0	n/a	4	0	n/a	n/a	n/a	n/a	n/a	0	n/a	n/a	n/a	0	n/a	n/a	n/a	0	n/a	n/a	n/a	n/a	1	1	20	15	0	n/a	n/a	n/a	1	20	2	0	2
4	n/a	C445	2	1990	11	0	n/a	0	0	0	0	n/a	0	n/a	0	n/a	4	0	n/a	n/a	n/a	n/a	n/a	1	1	15	7	0	n/a	n/a	n/a	0	n/a	n/a	n/a	n/a	0	n/a	n/a	n/a	0	n/a	n/a	n/a	1	9	6	6	6
4	n/a	C446	2	1968	1	0	n/a	1	0	0	0	n/a	0	n/a	1	Mixed with black	4	0	n/a	n/a	n/a	n/a	n/a	0	n/a	n/a	n/a	0	n/a	n/a	n/a	1	1	25	18	2	0	n/a	n/a	n/a	0	n/a	n/a	n/a	0	n/a	n/a	n/a	n/a
4	n/a	C447	1	1982	2	0	n/a	0	1	0	0	n/a	0	n/a	0	n/a	3	0	n/a	n/a	n/a	n/a	n/a	0	n/a	n/a	n/a	0	n/a	n/a	n/a	0	n/a	n/a	n/a	n/a	0	n/a	n/a	n/a	0	n/a	n/a	n/a	0	n/a	n/a	n/a	n/a
8	n/a	C835	1	1988	4	0	n/a	0	1	0	0	n/a	0	n/a	0	n/a	4	0	n/a	n/a	n/a	n/a	n/a	0	n/a	n/a	n/a	0	n/a	n/a	n/a	0	n/a	n/a	n/a	n/a	0	n/a	n/a	n/a	1	0	n/a	n/a	0	n/a	n/a	n/a	n/a
8	n/a	C836	1	1981	2	4	Colombian, Brazilian	1	1	0	1	n/a	0	n/a	0	n/a	5	0	n/a	n/a	n/a	n/a	n/a	1	1	3	1	1	2	0	0	0	n/a	n/a	n/a	n/a	1	3	n/a	n/a	1	1	4	0	1	12	2	1	6
8	n/a	C837	2	1991	10	0	n/a	1	0	0	0	n/a	0	n/a	0	n/a	8	0	n/a	n/a	n/a	n/a	n/a	1	1	0	1	1	2	0	0	0	n/a	n/a	n/a	n/a	0	n/a	n/a	n/a	1	1	1	0	1	15	2	3	6
4	n/a	C448	2	1965	7	0	n/a	1	0	0	0	n/a	0	n/a	0	n/a	4	0	n/a	n/a	n/a	n/a	n/a	0	n/a	n/a	n/a	0	n/a	n/a	n/a	0	n/a	n/a	n/a	n/a	1	1	15	11	0	n/a	n/a	n/a	0	n/a	n/a	n/a	n/a
8	n/a	C913	1	1978	4	0	n/a	0	0	0	0	n/a	0	n/a	0	n/a	4	0	n/a	n/a	n/a	n/a	n/a	1	1	5	18	0	n/a	n/a	n/a	0	n/a	n/a	n/a	n/a	1	1	5	3	0	n/a	n/a	n/a	1	30	6	1	10
8	n/a	C914	1	1962	1	0	n/a	0	0	0	0	n/a	0	n/a	0	n/a	4	0	n/a	n/a	n/a	n/a	n/a	1	1	2	2	1	3	n/a	n/a	0	n/a	n/a	n/a	n/a	1	3	n/a	n/a	1	1	4	0	1	10	5	0	5
8	n/a	C915	1	1981	3	2	n/a	0	0	0	0	n/a	0	n/a	0	n/a	3	0	n/a	n/a	n/a	n/a	n/a	1	3	n/a	n/a	1	2	30	0	1	2	14	1	4	1	2	4	0	1	1	3	20	0	n/a	n/a	n/a	n/a
8	n/a	C916	2	1991	5	0	n/a	0	1	0	0	n/a	0	n/a	0	n/a	5	0	n/a	n/a	n/a	n/a	n/a	1	1	2	2	0	n/a	n/a	n/a	0	n/a	n/a	n/a	n/a	0	n/a	n/a	n/a	1	1	2	3	0	n/a	n/a	n/a	n/a
8	n/a	C917	1	1994	3	0	n/a	0	1	0	0	n/a	0	n/a	0	n/a	5	0	n/a	n/a	n/a	n/a	n/a	1	1	3	3	0	n/a	n/a	n/a	0	n/a	n/a	n/a	n/a	0	n/a	n/a	n/a	1	1	3	3	1	3	8	3	8
1	n/a	C656	1	1981	6	97	n/a	97	97	97	97	n/a	97	n/a	97	n/a	5	1	3	n/a	n/a	n/a	n/a	1	2	1	0	1	2	2	0	1	2	2	0	4	1	2	1	0	1	1	4	0	0	n/a	n/a	n/a	n/a
4	n/a	C250	1	1985	10	0	n/a	0	1	0	0	n/a	0	n/a	0	n/a	5	1	1	2	3	2	My girlfriend	0	n/a	n/a	n/a	0	n/a	n/a	n/a	1	3	n/a	n/a	n/a	0	n/a	n/a	n/a	1	0	n/a	n/a	1	6	1	0	2
4	n/a	C251	2	1980	11	0	n/a	1	0	0	0	n/a	0	n/a	0	n/a	4	1	1	15	12	2	My boyfriend and cousins	0	n/a	n/a	n/a	0	n/a	n/a	n/a	0	n/a	n/a	n/a	n/a	1	3	n/a	n/a	1	1	3	300	0	n/a	n/a	n/a	n/a
8	n/a	C838	2	1994	12	0	n/a	1	0	0	4	n/a	0	n/a	0	n/a	8	0	n/a	n/a	n/a	n/a	n/a	1	2	1	0	1	2	1	0	0	n/a	n/a	n/a	n/a	0	n/a	n/a	n/a	1	0	n/a	n/a	1	12	5	8	14
8	n/a	C839	1	1993	8	0	n/a	0	1	0	0	n/a	0	n/a	0	n/a	4	0	n/a	n/a	n/a	n/a	n/a	1	2	0	0	0	n/a	n/a	n/a	0	n/a	n/a	n/a	n/a	0	n/a	n/a	n/a	1	1	4	0	1	7	3	0	3
8	n/a	C840	2	1991	3	0	n/a	1	0	0	0	n/a	0	n/a	0	n/a	8	0	n/a	n/a	n/a	n/a	n/a	1	2	0	0	1	2	0	0	0	n/a	n/a	n/a	n/a	0	n/a	n/a	n/a	1	0	n/a	n/a	1	10	1	1	5
8	n/a	C841	1	1975	5	0	n/a	0	1	0	0	n/a	0	n/a	0	n/a	4	1	1	8	2	2	Friends	1	2	1	1	1	1	10	6	0	n/a	n/a	n/a	n/a	0	n/a	n/a	n/a	1	1	1	2	1	5	12	5	20
4	n/a	C449	1	1965	6	1	n/a	0	0	0	0	n/a	0	n/a	0	n/a	5	0	n/a	n/a	n/a	n/a	n/a	0	n/a	n/a	n/a	0	n/a	n/a	n/a	0	n/a	n/a	n/a	n/a	1	1	20	15	0	n/a	n/a	n/a	1	15	3	3	3
4	n/a	C450	2	1968	12	0	n/a	1	0	0	0	n/a	0	n/a	0	n/a	6	0	n/a	n/a	n/a	n/a	n/a	0	n/a	n/a	n/a	0	n/a	n/a	n/a	0	n/a	n/a	n/a	n/a	1	1	7	5	0	n/a	n/a	n/a	0	n/a	n/a	n/a	n/a
1	n/a	C745	2	1988	9	0	n/a	1	0	0	0	n/a	0	n/a	0	n/a	8	97	n/a	n/a	n/a	n/a	n/a	1	2	1	0	1	1	7	7	1	2	1	0	4	1	2	1	0	1	1	4	0	1	1	2	0	2
1	n/a	C746	1	1988	3	0	n/a	1	0	0	0	n/a	0	n/a	0	n/a	8	1	3	n/a	n/a	n/a	n/a	1	2	1	1	1	1	1	1	1	1	4	4	6	1	2	1	0	1	1	1	0	1	30	6	20	8
8	n/a	C842	2	1988	9	0	n/a	0	1	0	0	n/a	0	n/a	0	n/a	4	0	n/a	n/a	n/a	n/a	n/a	0	n/a	n/a	n/a	0	n/a	n/a	n/a	0	n/a	n/a	n/a	n/a	0	n/a	n/a	n/a	0	n/a	n/a	n/a	1	2	1	0	3
8	n/a	C843	2	1994	2	2	n/a	1	1	0	0	n/a	0	n/a	0	n/a	8	0	n/a	n/a	n/a	n/a	n/a	1	2	1	0	0	n/a	n/a	n/a	0	n/a	n/a	n/a	n/a	1	3	n/a	n/a	0	n/a	n/a	n/a	1	4	3	0	3
8	n/a	C844	1	1986	8	0	n/a	0	1	0	0	n/a	0	n/a	0	n/a	8	0	n/a	n/a	n/a	n/a	n/a	1	2	1	0	0	n/a	n/a	n/a	0	n/a	n/a	n/a	n/a	1	3	n/a	n/a	1	1	4	0	1	3	5	3	9
8	n/a	C845	2	1995	10	0	n/a	0	1	0	0	n/a	0	n/a	0	n/a	3	1	1	15	15	2	Boyfriend and his friends	1	1	15	15	1	3	n/a	n/a	0	n/a	n/a	n/a	n/a	0	n/a	n/a	n/a	1	0	n/a	n/a	1	5	1	0	5
8	n/a	C918	1	1965	11	0	n/a	0	0	0	0	n/a	0	n/a	0	n/a	5	1	1	2	2	2	Acquaintances	0	n/a	n/a	n/a	1	1	15	15	1	1	15	15	4	0	n/a	n/a	n/a	1	1	1	3	1	2	3	0	3
6	n/a	C253	1	1972	1	0	n/a	0	1	0	0	n/a	0	n/a	0	n/a	5	1	3	n/a	n/a	n/a	n/a	1	2	15	0	0	n/a	n/a	n/a	0	n/a	n/a	n/a	n/a	0	n/a	n/a	n/a	1	1	3	15	1	30	5	10	12
1	n/a	C747	1	1987	10	0	n/a	1	0	0	1	n/a	0	n/a	1	Jewish roma	8	1	97	n/a	n/a	n/a	n/a	1	1	1	2	1	1	1	20	1	1	5	25	6	1	1	20	1	1	1	3	30	1	30	6	20	10
1	n/a	C748	1	1983	6	0	n/a	1	97	0	0	n/a	0	n/a	0	n/a	4	1	3	n/a	n/a	n/a	n/a	1	2	1	0	1	2	3	0	1	2	1	0	7	1	2	1	0	1	1	1	4	1	2	3	0	3
1	n/a	C749	2	1987	12	0	n/a	1	0	0	0	n/a	0	n/a	0	n/a	7	0	n/a	n/a	n/a	n/a	n/a	1	2	3	0	1	1	2	5	1	1	4	12	6	1	1	1	2	1	1	3	30	1	4	3	1	6
1	n/a	C751	1	1982	4	0	n/a	1	0	0	0	n/a	0	n/a	0	n/a	5	0	n/a	n/a	n/a	n/a	n/a	1	1	1	1	1	1	3	2	1	1	1	1	6	1	3	n/a	n/a	1	1	2	7	1	28	3	5	10
1	n/a	C657	2	1996	2	0	n/a	1	0	0	7	Thai	0	n/a	0	n/a	5	0	n/a	n/a	n/a	n/a	n/a	1	1	1	1	1	2	3	0	1	1	4	3	6	1	3	n/a	n/a	1	1	4	0	1	2	5	1	5
1	n/a	C658	1	1990	3	0	n/a	0	0	0	0	n/a	0	n/a	1	European	5	1	3	n/a	n/a	n/a	n/a	1	1	1	1	1	1	10	2	0	n/a	n/a	n/a	n/a	1	1	4	15	1	1	2	3	1	6	3	0	4
1	n/a	C659	2	1981	8	0	n/a	1	0	0	0	n/a	0	n/a	0	n/a	5	0	n/a	n/a	n/a	n/a	n/a	0	n/a	n/a	n/a	1	2	1	0	1	2	1	0	4	1	1	2	10	1	1	4	n/a	1	5	1	0	2
1	n/a	C660	2	1978	7	0	n/a	1	0	0	0	n/a	0	n/a	0	n/a	5	1	2	1	0	2	Friends	0	n/a	n/a	n/a	1	1	20	20	1	1	20	20	4	1	1	15	15	1	1	3	30	1	10	5	10	5
1	n/a	C661	1	1976	3	0	n/a	0	1	0	0	n/a	0	n/a	0	n/a	3	0	n/a	n/a	n/a	n/a	n/a	1	1	12	7	1	1	12	12	1	1	12	12	4	1	1	12	12	1	1	3	15	1	15	4	6	7
1	n/a	C662	2	1982	11	0	n/a	1	0	0	0	n/a	0	n/a	1	Arabic	5	1	2	2	2	2	Friends	1	1	10	4	1	1	8	20	1	1	10	20	4	1	1	25	20	1	1	3	20	1	1	1	0	4
6	n/a	C253	1	1976	8	0	n/a	0	1	0	0	n/a	0	n/a	0	n/a	4	0	n/a	n/a	n/a	n/a	n/a	1	1	12	n/a	0	n/a	n/a	n/a	0	n/a	n/a	n/a	n/a	0	n/a	n/a	n/a	0	n/a	n/a	n/a	1	5	3	0	3
6	n/a	C255	2	1980	3	1	n/a	1	0	0	0	n/a	0	n/a	0	n/a	3	1	3	n/a	n/a	n/a	n/a	1	1	7	5	0	n/a	n/a	n/a	0	n/a	n/a	n/a	n/a	0	n/a	n/a	n/a	1	0	n/a	n/a	1	5	2	0	2
6	n/a	C452	1	1989	8	0	n/a	0	1	0	0	n/a	0	n/a	0	n/a	4	0	n/a	n/a	n/a	n/a	n/a	0	n/a	n/a	n/a	0	n/a	n/a	n/a	0	n/a	n/a	n/a	n/a	0	n/a	n/a	n/a	0	n/a	n/a	n/a	1	6	2	0	2
6	n/a	C451	2	1969	7	0	n/a	1	0	0	0	n/a	0	n/a	0	n/a	4	0	n/a	n/a	n/a	n/a	n/a	0	n/a	n/a	n/a	0	n/a	n/a	n/a	0	n/a	n/a	n/a	n/a	1	1	20	15	1	1	3	100	0	n/a	n/a	n/a	n/a
8	n/a	C919	2	1979	7	0	n/a	0	1	0	0	n/a	0	n/a	0	n/a	3	0	n/a	n/a	n/a	n/a	n/a	0	n/a	n/a	n/a	0	n/a	n/a	n/a	0	n/a	n/a	n/a	n/a	0	n/a	n/a	n/a	1	0	n/a	n/a	0	n/a	n/a	n/a	n/a
8	n/a	C920	1	1971	6	0	n/a	0	1	0	0	n/a	0	n/a	0	n/a	4	0	n/a	n/a	n/a	n/a	n/a	0	n/a	n/a	n/a	0	n/a	n/a	n/a	0	n/a	n/a	n/a	n/a	0	n/a	n/a	n/a	1	1	4	0	1	12	2	0	2
8	n/a	C921	1	1984	8	0	n/a	0	1	0	0	n/a	0	n/a	0	n/a	4	0	n/a	n/a	n/a	n/a	n/a	0	n/a	n/a	n/a	0	n/a	n/a	n/a	0	n/a	n/a	n/a	n/a	0	n/a	n/a	n/a	1	1	3	10	1	5	2	2	12
8	n/a	C922	1	1977	9	0	n/a	0	1	0	0	n/a	0	n/a	0	n/a	4	0	n/a	n/a	n/a	n/a	n/a	1	1	8	8	0	n/a	n/a	n/a	0	n/a	n/a	n/a	n/a	0	n/a	n/a	n/a	1	1	3	10	1	30	6	30	n/a
4	n/a	C256	1	1980	8	0	n/a	1	0	0	0	n/a	0	n/a	0	n/a	5	1	1	4	6	2	2 friends	0	n/a	n/a	n/a	0	n/a	n/a	n/a	0	n/a	n/a	n/a	n/a	0	n/a	n/a	n/a	1	1	3	8	1	30	3	2	6
4	n/a	C257	1	1979	4	1	n/a	0	0	0	0	n/a	0	n/a	0	n/a	4	1	n/a	n/a	n/a	n/a	n/a	1	3	n/a	n/a	0	n/a	n/a	n/a	0	n/a	n/a	n/a	n/a	0	n/a	n/a	n/a	1	1	3	7	1	30	3	2	8
8	n/a	C923	1	1962	8	0	n/a	0	1	0	0	n/a	0	n/a	0	n/a	4	0	n/a	n/a	n/a	n/a	n/a	0	n/a	n/a	n/a	0	n/a	n/a	n/a	0	n/a	n/a	n/a	n/a	0	n/a	n/a	n/a	1	1	3	5	1	9	2	0	4
4	n/a	C454	1	1976	3	0	n/a	0	1	0	0	n/a	0	n/a	0	n/a	4	0	n/a	n/a	n/a	n/a	n/a	0	n/a	n/a	n/a	0	n/a	n/a	n/a	0	n/a	n/a	n/a	n/a	0	n/a	n/a	n/a	1	1	3	60	0	n/a	n/a	n/a	n/a
4	n/a	C455	1	1951	10	0	n/a	1	0	0	0	n/a	0	n/a	0	n/a	8	1	2	4	0	1	n/a	0	n/a	n/a	n/a	0	n/a	n/a	n/a	0	n/a	n/a	n/a	n/a	1	1	27	18	0	n/a	n/a	n/a	1	30	31	10	6
4	n/a	C456	1	1969	11	0	n/a	1	0	0	0	n/a	0	n/a	0	n/a	7	1	2	3	0	1	n/a	0	n/a	n/a	n/a	0	n/a	n/a	n/a	0	n/a	n/a	n/a	n/a	1	1	16	8	0	n/a	n/a	n/a	0	n/a	n/a	n/a	n/a
4	n/a	C456	1	1966	2	0	n/a	1	1	0	0	n/a	0	n/a	0	n/a	3	0	n/a	n/a	n/a	n/a	n/a	0	n/a	n/a	n/a	0	n/a	n/a	n/a	0	n/a	n/a	n/a	n/a	1	1	22	13	0	n/a	n/a	n/a	0	n/a	n/a	n/a	n/a
2	n/a	C457	1	1969	1	0	n/a	0	1	0	0	n/a	0	n/a	0	n/a	3	0	n/a	n/a	n/a	n/a	n/a	0	n/a	n/a	n/a	0	n/a	n/a	n/a	1	1	360	45	4	0	n/a	n/a	n/a	0	n/a	n/a	n/a	0	n/a	n/a	n/a	n/a
4	n/a	C459	2	1989	5	0	n/a	1	0	0	0	n/a	0	n/a	0	n/a	4	1	2	1	0	2	Other uzers	0	n/a	n/a	n/a	0	n/a	n/a	n/a	0	n/a	n/a	n/a	n/a	1	1	18	14	0	n/a	n/a	n/a	0	n/a	n/a	n/a	n/a
8	n/a	C846	1	1984	9	0	n/a	0	1	0	0	n/a	0	n/a	0	n/a	5	0	n/a	n/a	n/a	n/a	n/a	1	2	1	0	1	3	n/a	n/a	0	n/a	n/a	n/a	n/a	1	1	5	4	0	n/a	n/a	n/a	1	2	4	0	4
8	n/a	C847	2	1974	7	0	n/a	0	1	0	0	n/a	0	n/a	0	n/a	6	0	n/a	n/a	n/a	n/a	n/a	1	2	1	0	0	n/a	n/a	n/a	0	n/a	n/a	n/a	n/a	1	3	n/a	n/a	1	0	n/a	n/a	1	4	2	0	2
8	n/a	C848	1	1986	11	0	n/a	0	1	0	0	n/a	0	n/a	0	n/a	6	0	n/a	n/a	n/a	n/a	n/a	1	2	1	0	0	n/a	n/a	n/a	0	n/a	n/a	n/a	n/a	1	2	1	0	1	1	4	0	1	5	1	3	7
8	n/a	C849	1	1987	3	0	n/a	1	0	0	0	n/a	0	n/a	0	n/a	5	0	n/a	n/a	n/a	n/a	n/a	1	2	1	0	1	1	2	1	0	n/a	n/a	n/a	n/a	0	n/a	n/a	n/a	1	1	3	20	1	23	5	23	10
1	n/a	C752	1	1962	5	3	n/a	0	1	0	0	n/a	0	n/a	0	n/a	4	1	2	15	0	2	Friends and girlfriends	1	1	10	15	1	1	10	15	0	n/a	n/a	n/a	n/a	1	3	n/a	n/a	1	1	3	20	1	10	8	15	10
1	n/a	C753	1	1958	5	3	n/a	1	0	0	0	n/a	0	n/a	1	Latino	4	1	2	2	0	2	Friends	1	2	10	2	1	1	15	4	1	2	15	0	5	1	1	2	3	1	1	3	15	1	30	3	3	20
1	n/a	C754	2	1962	12	0	n/a	0	1	0	0	n/a	0	n/a	0	n/a	2	1	1	30	30	2	Friends boyfriend	1	1	3	15	1	1	30	30	1	1	30	30	7	1	2	2	2	1	1	1	3	1	30	6	30	12
1	n/a	C755	1	1961	11	0	n/a	0	1	0	0	n/a	0	n/a	0	n/a	3	1	1	3	30	2	Friends	1	3	n/a	n/a	0	n/a	n/a	n/a	1	1	30	30	2	1	2	2	0	1	1	3	20	1	7	3	3	10
1	n/a	C756	1	1986	9	0	n/a	1	0	0	0	n/a	0	n/a	0	n/a	8	1	2	1	1	2	Friends	1	1	1	2	1	2	1	0	1	2	1	0	6	1	2	0	0	1	1	1	4	1	10	5	5	18
8	n/a	C926	3	1970	4	0	n/a	0	1	0	0	n/a	0	n/a	0	n/a	4	0	n/a	n/a	n/a	n/a	n/a	1	1	4	4	1	2	2	0	1	3	n/a	n/a	n/a	0	n/a	n/a	n/a	1	1	2	4	1	8	5	4	15
8	n/a	C927	2	1978	10	0	n/a	0	1	0	0	n/a	0	n/a	0	n/a	4	0	n/a	n/a	n/a	n/a	n/a	0	n/a	n/a	n/a	0	n/a	n/a	n/a	0	n/a	n/a	n/a	n/a	0	n/a	n/a	n/a	1	1	2	13	1	20	3	0	3
8	n/a	C928	1	1971	8	0	n/a	0	1	0	0	n/a	0	n/a	0	n/a	3	0	n/a	n/a	n/a	n/a	n/a	1	1	10	10	1	1	3	3	0	n/a	n/a	n/a	n/a	0	n/a	n/a	n/a	1	1	1	4	1	20	4	30	7
1	n/a	C757	2	1987	5	4	Dr	1	0	0	0	n/a	0	n/a	0	n/a	8	1	1	1	1	2	Friends	1	1	1	1	1	2	1	0	1	2	1	0	4	1	2	1	0	1	1	4	0	1	10	3	2	7
6	n/a	C258	1	1969	9	0	n/a	0	1	0	0	n/a	0	n/a	0	n/a	5	1	3	n/a	n/a	n/a	n/a	1	2	12	0	0	n/a	n/a	n/a	0	n/a	n/a	n/a	n/a	0	n/a	n/a	n/a	0	n/a	n/a	n/a	0	n/a	n/a	n/a	n/a
6	n/a	C259	2	1980	2	2	n/a	0	1	1	0	n/a	0	n/a	0	n/a	4	0	n/a	n/a	n/a	n/a	n/a	1	2	10	0	0	n/a	n/a	n/a	0	n/a	n/a	n/a	n/a	0	n/a	n/a	n/a	0	n/a	n/a	n/a	0	n/a	n/a	n/a	n/a
6	n/a	C260	2	1972	11	0	n/a	0	1	0	0	n/a	0	n/a	0	n/a	8	1	2	15	0	2	My friends	1	1	2	2	0	n/a	n/a	n/a	0	n/a	n/a	n/a	n/a	0	n/a	n/a	n/a	1	1	3	10	1	12	2	0	3
6	n/a	C261	1	1981	9	1	n/a	1	0	0	0	n/a	0	n/a	0	n/a	4	1	1	5	3	2	Friend	1	1	20	15	0	n/a	n/a	n/a	0	n/a	n/a	n/a	n/a	0	n/a	n/a	n/a	0	n/a	n/a	n/a	1	30	4	2	7
6	n/a	C262	1	1991	10	0	n/a	1	1	0	0	n/a	0	n/a	1	Biracial	3	1	3	n/a	n/a	n/a	n/a	1	3	n/a	n/a	1	3	n/a	n/a	0	n/a	n/a	n/a	n/a	0	n/a	n/a	n/a	1	0	n/a	n/a	1	31	1	0	2
8	n/a	C924	1	1990	1	0	n/a	1	1	0	0	n/a	0	n/a	0	n/a	5	0	n/a	n/a	n/a	n/a	n/a	1	3	n/a	n/a	1	1	30	30	1	1	30	30	2	0	n/a	n/a	n/a	1	1	3	30	0	n/a	n/a	n/a	n/a
8	n/a	C925	1	1982	7	0	n/a	0	1	0	0	n/a	0	n/a	0	n/a	4	0	n/a	n/a	n/a	n/a	n/a	1	2	2	1	0	n/a	n/a	n/a	1	3	n/a	n/a	n/a	0	n/a	n/a	n/a	1	1	3	4	1	4	3	0	4
8	n/a	C929	1	1982	8	0	n/a	1	0	0	0	n/a	0	n/a	0	n/a	4	0	n/a	n/a	n/a	n/a	n/a	1	3	n/a	n/a	1	3	n/a	n/a	1	3	n/a	n/a	n/a	1	3	n/a	n/a	1	0	n/a	n/a	1	20	3	0	3
8	n/a	C930	1	1984	12	0	n/a	1	1	0	2	n/a	0	n/a	0	n/a	7	0	n/a	n/a	n/a	n/a	n/a	1	2	16	0	0	n/a	n/a	n/a	0	n/a	n/a	n/a	n/a	0	n/a	n/a	n/a	1	1	3	10	1	4	2	0	2
1	n/a	C663	2	1978	6	0	n/a	1	0	0	0	n/a	0	n/a	0	n/a	5	1	1	15	15	1	n/a	1	2	3	0	1	1	10	10	1	1	10	10	4	1	1	10	10	1	1	3	20	1	10	2	5	5
1	n/a	C664	2	1976	4	0	n/a	1	0	0	0	n/a	0	n/a	0	n/a	4	1	2	1	0	2	Acquaintences	1	3	n/a	n/a	1	1	10	5	1	1	10	5	4	1	2	1	0	1	1	3	40	1	30	7	30	20
1	n/a	C665	1	1988	5	3	n/a	0	0	0	0	n/a	0	n/a	0	n/a	3	1	1	9	6	2	Friends	1	1	1	2	1	1	2	2	1	1	10	2	4	1	1	5	10	1	1	3	30	1	2	1	1	3
1	n/a	C666	1	1984	4	0	n/a	0	0	1	0	n/a	0	n/a	1	Bulgarian	3	1	1	20	20	97	n/a	1	1	25	25	1	1	28	25	1	1	28	25	7	1	1	3	10	1	1	3	15	1	1	1	0	1
1	n/a	C667	1	1996	6	0	n/a	1	0	0	0	n/a	0	n/a	0	n/a	5	1	3	n/a	n/a	n/a	n/a	1	1	1	2	1	2	2	0	0	n/a	n/a	n/a	n/a	1	3	n/a	n/a	1	0	n/a	n/a	1	1	5	1	5
1	n/a	C668	1	1992	2	0	n/a	1	0	0	0	n/a	0	n/a	0	n/a	6	1	1	1	10	2	Friend	1	3	n/a	n/a	1	2	3	0	1	3	n/a	n/a	n/a	1	1	5	5	1	1	3	5	1	12	5	12	5
8	n/a	C850	2	1978	1	4	Dominican Republic	0	1	0	0	n/a	0	n/a	0	n/a	8	1	2	0	0	2	Nephew, his friends	0	n/a	n/a	n/a	1	3	n/a	n/a	0	n/a	n/a	n/a	n/a	0	n/a	n/a	n/a	0	n/a	n/a	n/a	1	16	3	0	4
8	n/a	C851	2	1987	7	0	n/a	1	0	0	0	n/a	0	n/a	0	n/a	8	0	n/a	n/a	n/a	n/a	n/a	1	2	0	0	1	1	1	1	0	n/a	n/a	n/a	n/a	0	n/a	n/a	n/a	1	1	4	0	1	8	5	8	8
8	n/a	C852	1	1986	9	0	n/a	1	0	0	0	n/a	0	n/a	0	n/a	8	0	n/a	n/a	n/a	n/a	n/a	1	2	0	0	1	1	0	1	1	3	n/a	n/a	n/a	0	n/a	n/a	n/a	1	1	4	0	1	18	3	10	10
6	n/a	C460	1	1969	6	0	n/a	1	0	0	0	n/a	0	n/a	0	n/a	7	0	n/a	n/a	n/a	n/a	n/a	0	n/a	n/a	n/a	0	n/a	n/a	n/a	0	n/a	n/a	n/a	n/a	1	1	30	30	0	n/a	n/a	n/a	1	15	30	0	3
6	n/a	C463	2	1989	8	0	n/a	0	1	0	0	n/a	0	n/a	0	n/a	4	0	n/a	n/a	n/a	n/a	n/a	1	1	18	11	0	n/a	n/a	n/a	0	n/a	n/a	n/a	n/a	0	n/a	n/a	n/a	0	n/a	n/a	n/a	1	8	1	0	1
6	n/a	C462	1	1956	11	0	n/a	0	1	0	0	n/a	0	n/a	0	n/a	4	0	n/a	n/a	n/a	n/a	n/a	0	n/a	n/a	n/a	0	n/a	n/a	n/a	1	1	30	30	7	0	n/a	n/a	n/a	0	n/a	n/a	n/a	1	10	3	0	3
6	n/a	C461	1	1960	9	0	n/a	1	0	0	0	n/a	0	n/a	0	n/a	4	1	2	1	0	1	n/a	0	n/a	n/a	n/a	0	n/a	n/a	n/a	0	n/a	n/a	n/a	n/a	1	1	30	30	0	n/a	n/a	n/a	1	30	2	0	3
6	n/a	C464	2	1985	1	0	n/a	0	1	0	0	n/a	0	n/a	0	n/a	4	0	n/a	n/a	n/a	n/a	n/a	1	1	20	15	0	n/a	n/a	n/a	0	n/a	n/a	n/a	n/a	0	n/a	n/a	n/a	0	n/a	n/a	n/a	0	n/a	n/a	n/a	n/a
8	n/a	C931	1	1957	3	0	n/a	0	1	0	0	n/a	0	n/a	0	n/a	5	0	n/a	n/a	n/a	n/a	n/a	1	1	10	10	1	1	25	25	1	1	20	20	4	0	n/a	n/a	n/a	1	1	3	10	1	10	6	8	8
6	n/a	C464	2	1985	5	0	n/a	0	0	0	0	n/a	0	n/a	0	n/a	5	0	n/a	n/a	n/a	n/a	n/a	1	1	20	22	0	n/a	n/a	n/a	0	n/a	n/a	n/a	n/a	0	n/a	n/a	n/a	0	n/a	n/a	n/a	1	15	3	0	3
4	n/a	C458	1	1969	7	0	n/a	0	1	0	0	n/a	0	n/a	0	n/a	5	0	n/a	n/a	n/a	n/a	n/a	0	n/a	n/a	n/a	0	n/a	n/a	n/a	1	1	25	26	4	0	n/a	n/a	n/a	0	n/a	n/a	n/a	0	n/a	n/a	n/a	n/a
8	n/a	C932	3	1986	9	2	n/a	0	0	0	0	n/a	0	n/a	0	n/a	4	0	n/a	n/a	n/a	n/a	n/a	1	1	1	1	1	1	3	2	1	1	21	21	4	1	2	0	0	1	1	3	10	1	3	6	3	6
8	n/a	C933	1	1980	2	0	n/a	0	1	0	0	n/a	0	n/a	0	n/a	3	0	n/a	n/a	n/a	n/a	n/a	1	2	1	1	0	n/a	n/a	n/a	1	1	12	1	4	0	n/a	n/a	n/a	1	1	3	10	0	n/a	n/a	n/a	n/a
8	n/a	C934	3	1966	10	4	Chile	0	0	0	0	n/a	0	n/a	1	Latin	8	0	n/a	n/a	n/a	n/a	n/a	1	2	3	0	1	1	8	8	1	2	5	0	7	1	1	1	1	1	1	1	10	0	n/a	n/a	n/a	n/a
6	n/a	C465	2	1971	10	0	n/a	1	0	0	0	n/a	0	n/a	0	n/a	3	0	n/a	n/a	n/a	n/a	n/a	0	n/a	n/a	n/a	0	n/a	n/a	n/a	0	n/a	n/a	n/a	n/a	1	1	18	12	0	n/a	n/a	n/a	0	n/a	n/a	n/a	n/a
8	n/a	C936	2	1993	5	2	n/a	0	1	0	0	n/a	0	n/a	0	n/a	3	0	n/a	n/a	n/a	n/a	n/a	0	n/a	n/a	n/a	0	n/a	n/a	n/a	0	n/a	n/a	n/a	n/a	0	n/a	n/a	n/a	1	1	3	10	1	20	2	2	7
6	n/a	C263	1	1971	4	0	n/a	1	0	0	0	n/a	0	n/a	0	n/a	3	1	1	15	10	2	My friend	0	n/a	n/a	n/a	0	n/a	n/a	n/a	0	n/a	n/a	n/a	n/a	0	n/a	n/a	n/a	1	1	3	5	1	30	3	2	6
6	n/a	C264	2	1970	8	0	n/a	0	1	0	0	n/a	0	n/a	0	n/a	5	1	1	10	3	2	My female lover	0	n/a	n/a	n/a	0	n/a	n/a	n/a	0	n/a	n/a	n/a	n/a	0	n/a	n/a	n/a	0	n/a	n/a	n/a	1	15	2	0	2
6	n/a	C265	2	1948	9	0	n/a	0	1	0	0	n/a	0	n/a	0	n/a	6	1	1	9	6	2	My girlfriend lover	0	n/a	n/a	n/a	0	n/a	n/a	n/a	0	n/a	n/a	n/a	n/a	0	n/a	n/a	n/a	0	n/a	n/a	n/a	1	30	3	1	6
6	n/a	C468	2	1986	10	0	n/a	1	0	0	0	n/a	0	n/a	0	n/a	3	0	n/a	n/a	n/a	n/a	n/a	0	n/a	n/a	n/a	0	n/a	n/a	n/a	0	n/a	n/a	n/a	n/a	1	1	45	36	1	1	3	60	0	n/a	n/a	n/a	n/a
6	n/a	C467	1	1982	2	0	n/a	1	0	0	0	n/a	0	n/a	0	n/a	4	0	n/a	n/a	n/a	n/a	n/a	0	n/a	n/a	n/a	0	n/a	n/a	n/a	0	n/a	n/a	n/a	n/a	1	1	65	45	1	1	3	80	0	n/a	n/a	n/a	n/a
6	n/a	C466	1	1986	4	0	n/a	0	1	0	0	n/a	0	n/a	0	n/a	4	0	n/a	n/a	n/a	n/a	n/a	1	1	30	25	0	n/a	n/a	n/a	0	n/a	n/a	n/a	n/a	0	n/a	n/a	n/a	0	n/a	n/a	n/a	1	15	3	0	4
8	n/a	C853	3	1948	12	2	n/a	1	0	0	0	n/a	0	n/a	0	n/a	7	0	n/a	n/a	n/a	n/a	n/a	0	n/a	n/a	n/a	1	1	8	8	1	1	8	8	4	1	1	6	6	0	n/a	n/a	n/a	1	10	10	10	15
8	n/a	C854	2	1986	8	0	n/a	1	0	0	0	n/a	0	n/a	0	n/a	4	0	n/a	n/a	n/a	n/a	n/a	0	n/a	n/a	n/a	1	3	n/a	n/a	1	3	n/a	n/a	n/a	1	3	n/a	n/a	1	1	4	0	0	n/a	n/a	n/a	n/a
8	n/a	C855	1	1978	7	0	n/a	0	1	0	0	n/a	0	n/a	0	n/a	3	0	n/a	n/a	n/a	n/a	n/a	1	1	30	4	1	1	30	4	1	1	30	4	1	1	3	n/a	n/a	1	1	3	5	1	4	20	4	25
8	n/a	C856	1	1977	5	0	n/a	0	1	0	0	n/a	0	n/a	0	n/a	3	0	n/a	n/a	n/a	n/a	n/a	1	3	n/a	n/a	1	3	n/a	n/a	1	2	8	0	4	0	n/a	n/a	n/a	1	1	3	8	0	n/a	n/a	n/a	n/a
8	n/a	C857	1	1993	6	2	n/a	0	0	0	0	n/a	0	n/a	1	Cuban	4	0	n/a	n/a	n/a	n/a	n/a	1	2	0	0	1	1	0	1	1	1	7	30	4	1	2	0	0	1	1	3	15	1	1	1	0	1
8	n/a	C935	2	1981	8	0	n/a	0	1	0	0	n/a	0	n/a	0	n/a	4	0	n/a	n/a	n/a	n/a	n/a	1	2	5	0	1	2	4	0	0	n/a	n/a	n/a	n/a	1	2	3	0	1	1	3	20	1	11	10	6	20
8	n/a	C937	2	1976	11	0	n/a	0	1	0	0	n/a	0	n/a	0	n/a	4	0	n/a	n/a	n/a	n/a	n/a	1	1	4	4	1	2	4	0	1	2	1	0	4	1	2	2	0	1	1	3	20	1	10	1	0	1
8	n/a	C938	2	1983	9	0	n/a	0	1	0	0	n/a	0	n/a	0	n/a	6	0	n/a	n/a	n/a	n/a	n/a	1	1	2	2	1	1	4	4	1	3	n/a	n/a	n/a	1	1	18	18	1	1	2	5	1	18	3	0	3
4	n/a	C469	1	1955	7	0	n/a	0	1	0	0	n/a	0	n/a	0	n/a	5	0	n/a	n/a	n/a	n/a	n/a	0	n/a	n/a	n/a	0	n/a	n/a	n/a	0	n/a	n/a	n/a	n/a	0	n/a	n/a	n/a	0	n/a	n/a	n/a	1	30	3	0	3
4	n/a	C470	2	1985	1	0	n/a	1	0	0	0	n/a	0	n/a	1	Black	4	0	n/a	n/a	n/a	n/a	n/a	1	1	20	15	0	n/a	n/a	n/a	0	n/a	n/a	n/a	n/a	0	n/a	n/a	n/a	1	1	3	100	0	n/a	n/a	n/a	n/a
4	n/a	C471	1	1978	8	0	n/a	0	1	0	0	n/a	0	n/a	0	n/a	7	0	n/a	n/a	n/a	n/a	n/a	0	n/a	n/a	n/a	0	n/a	n/a	n/a	0	n/a	n/a	n/a	n/a	0	n/a	n/a	n/a	0	n/a	n/a	n/a	0	n/a	n/a	n/a	n/a
4	n/a	C472	1	1958	9	0	n/a	1	0	0	0	n/a	0	n/a	0	n/a	4	0	n/a	n/a	n/a	n/a	n/a	0	n/a	n/a	n/a	0	n/a	n/a	n/a	1	1	60	60	2	0	n/a	n/a	n/a	0	n/a	n/a	n/a	1	30	2	0	3
4	n/a	C473	1	1968	12	0	n/a	1	0	0	0	n/a	0	n/a	0	n/a	3	0	n/a	n/a	n/a	n/a	n/a	0	n/a	n/a	n/a	0	n/a	n/a	n/a	0	n/a	n/a	n/a	n/a	1	1	20	10	1	1	3	40	0	n/a	n/a	n/a	n/a
8	n/a	C858	1	1972	3	0	n/a	1	1	1	0	n/a	0	n/a	0	n/a	6	0	n/a	n/a	n/a	n/a	n/a	1	2	5	0	0	n/a	n/a	n/a	1	1	4	4	4	0	n/a	n/a	n/a	1	1	4	0	1	30	3	4	30
8	n/a	C859	1	1981	5	2	n/a	0	0	0	0	n/a	0	n/a	0	n/a	3	0	n/a	n/a	n/a	n/a	n/a	0	n/a	n/a	n/a	0	n/a	n/a	n/a	1	1	16	20	4	1	1	10	14	1	1	4	0	1	5	2	0	4
8	n/a	C860	3	1962	4	0	n/a	0	1	0	0	n/a	0	n/a	0	n/a	3	0	n/a	n/a	n/a	n/a	n/a	1	1	2	3	1	1	30	30	1	1	30	30	4	1	1	30	30	1	1	3	40	1	30	6	30	10
8	n/a	C861	3	1968	10	0	n/a	1	0	0	0	n/a	0	n/a	0	n/a	4	0	n/a	n/a	n/a	n/a	n/a	1	1	4	0	1	2	8	0	1	2	10	0	4	1	2	10	0	1	1	3	20	0	n/a	n/a	n/a	n/a
8	n/a	C862	1	1964	3	0	n/a	0	1	0	0	n/a	0	n/a	0	n/a	4	0	n/a	n/a	n/a	n/a	n/a	1	1	5	6	1	3	n/a	n/a	1	1	15	20	4	0	n/a	n/a	n/a	1	1	3	100	1	8	6	8	20
4	n/a	C266	1	1972	1	0	n/a	1	0	0	0	n/a	0	n/a	0	n/a	4	1	1	5	3	2	My friends	0	n/a	n/a	n/a	0	n/a	n/a	n/a	0	n/a	n/a	n/a	n/a	1	3	n/a	n/a	1	1	3	100	1	30	5	3	7
4	n/a	C267	1	1969	11	1	n/a	1	0	0	0	n/a	0	n/a	0	n/a	2	1	1	4	2	2	Friends & cousins	0	n/a	n/a	n/a	0	n/a	n/a	n/a	0	n/a	n/a	n/a	n/a	0	n/a	n/a	n/a	0	n/a	n/a	n/a	0	n/a	n/a	n/a	n/a
4	n/a	C268	2	1980	8	0	n/a	1	0	0	0	n/a	0	n/a	0	n/a	5	0	n/a	n/a	n/a	n/a	n/a	1	1	10	5	0	n/a	n/a	n/a	1	1	30	30	2	0	n/a	n/a	n/a	0	n/a	n/a	n/a	0	n/a	n/a	n/a	n/a
4	n/a	C269	2	1986	7	0	n/a	0	1	0	0	n/a	0	n/a	0	n/a	5	1	2	2	0	1	n/a	1	1	15	5	0	n/a	n/a	n/a	1	1	20	18	5	0	n/a	n/a	n/a	0	n/a	n/a	n/a	1	2	2	0	2
8	n/a	C941	3	1973	10	0	n/a	0	1	1	0	n/a	0	n/a	0	n/a	3	0	n/a	n/a	n/a	n/a	n/a	1	2	8	4	1	2	3	3	1	2	4	0	4	1	2	3	0	1	1	3	8	1	3	6	2	10
8	n/a	C939	1	1960	3	3	n/a	98	0	0	0	n/a	0	n/a	0	n/a	8	0	n/a	n/a	n/a	n/a	n/a	1	2	3	0	1	3	n/a	n/a	1	2	8	0	4	1	2	7	0	1	1	3	20	0	n/a	n/a	n/a	n/a
8	n/a	C940	1	1977	5	3	n/a	0	0	0	0	n/a	0	n/a	0	n/a	4	0	n/a	n/a	n/a	n/a	n/a	1	2	5	0	1	2	6	0	1	2	5	0	4	1	2	5	0	1	1	3	20	0	n/a	n/a	n/a	n/a
8	n/a	C942	1	1969	9	0	n/a	0	1	0	0	n/a	0	n/a	0	n/a	2	0	n/a	n/a	n/a	n/a	n/a	1	3	n/a	n/a	1	1	20	15	1	1	20	20	4	1	2	11	0	1	1	3	15	1	3	7	2	2
8	n/a	C863	1	1963	4	0	n/a	0	1	0	0	n/a	0	n/a	0	n/a	3	0	n/a	n/a	n/a	n/a	n/a	0	n/a	n/a	n/a	1	3	n/a	n/a	1	1	12	12	4	0	n/a	n/a	n/a	1	1	3	3	1	15	2	1	7
8	n/a	C684	2	1972	10	0	n/a	0	1	0	0	n/a	0	n/a	0	n/a	4	0	n/a	n/a	n/a	n/a	n/a	1	1	30	30	0	n/a	n/a	n/a	1	1	12	12	1	0	n/a	n/a	n/a	1	1	3	10	0	n/a	n/a	n/a	n/a
8	n/a	C865	1	1964	12	0	n/a	0	1	0	0	n/a	0	n/a	0	n/a	3	0	n/a	n/a	n/a	n/a	n/a	1	1	25	25	1	2	1	0	1	1	25	25	7	0	n/a	n/a	n/a	1	1	3	15	1	8	3	0	3
8	n/a	C943	2	1969	2	0	n/a	0	1	0	0	n/a	0	n/a	0	n/a	4	0	n/a	n/a	n/a	n/a	n/a	1	2	16	0	1	3	n/a	n/a	1	3	n/a	n/a	n/a	1	3	n/a	n/a	1	1	3	9	1	10	4	3	12
8	n/a	C944	2	1960	3	2	n/a	0	0	0	0	n/a	0	n/a	0	n/a	2	0	n/a	n/a	n/a	n/a	n/a	1	1	3	3	1	1	6	6	1	1	6	6	2	1	1	4	4	1	1	3	20	1	20	4	20	4
8	n/a	C945	2	1973	5	2	n/a	0	0	0	0	n/a	0	n/a	0	n/a	3	0	n/a	n/a	n/a	n/a	n/a	1	2	30	0	1	1	20	20	1	1	14	14	4	1	1	16	16	1	1	3	5	1	14	24	24	30
8	n/a	C946	3	1987	5	0	n/a	0	1	0	0	n/a	0	n/a	0	n/a	5	0	n/a	n/a	n/a	n/a	n/a	1	3	n/a	n/a	0	n/a	n/a	n/a	1	3	n/a	n/a	n/a	0	n/a	n/a	n/a	1	1	3	0	1	1	1	0	1
6	n/a	C474	1	1965	9	1	n/a	0	0	0	0	n/a	0	n/a	0	n/a	7	0	n/a	n/a	n/a	n/a	n/a	0	n/a	n/a	n/a	1	3	n/a	n/a	0	n/a	n/a	n/a	n/a	1	1	30	40	0	n/a	n/a	n/a	1	47	2	0	3
6	n/a	C475	1	1968	1	0	n/a	1	0	0	0	n/a	0	n/a	0	n/a	5	0	n/a	n/a	n/a	n/a	n/a	0	n/a	n/a	n/a	0	n/a	n/a	n/a	0	n/a	n/a	n/a	n/a	1	1	53	30	0	n/a	n/a	n/a	0	n/a	n/a	n/a	n/a
6	n/a	C476	2	1995	12	0	n/a	1	0	0	0	n/a	0	n/a	0	n/a	4	0	n/a	n/a	n/a	n/a	n/a	1	1	20	15	0	n/a	n/a	n/a	0	n/a	n/a	n/a	n/a	0	n/a	n/a	n/a	0	n/a	n/a	n/a	0	n/a	n/a	n/a	n/a
4	n/a	C270	2	1987	6	0	n/a	0	1	0	0	n/a	0	n/a	0	n/a	4	1	1	6	5	2	My boyfriend & my girlfriend	0	n/a	n/a	n/a	0	n/a	n/a	n/a	0	n/a	n/a	n/a	n/a	0	n/a	n/a	n/a	0	n/a	n/a	n/a	1	6	2	1	3
4	n/a	C271	1	1993	3	2	n/a	0	0	0	0	n/a	0	n/a	1	Latino	4	1	1	8	6	2	My girlfriend	1	1	5	3	0	n/a	n/a	n/a	0	n/a	n/a	n/a	n/a	0	n/a	n/a	n/a	0	n/a	n/a	n/a	1	20	3	1	6
4	n/a	C272	1	1985	6	0	n/a	1	0	0	0	n/a	0	n/a	0	n/a	3	1	1	18	10	2	Neighbors & girlfriend c272	0	n/a	n/a	n/a	0	n/a	n/a	n/a	0	n/a	n/a	n/a	n/a	0	n/a	n/a	n/a	1	1	3	10	1	30	6	15	6
4	n/a	C273	2	1988	8	0	n/a	1	0	0	0	n/a	0	n/a	0	n/a	5	1	2	4	0	2	Kids daddy	0	n/a	n/a	n/a	0	n/a	n/a	n/a	0	n/a	n/a	n/a	n/a	0	n/a	n/a	n/a	0	n/a	n/a	n/a	0	n/a	n/a	n/a	n/a
6	n/a	C477	2	1972	5	0	n/a	0	1	0	0	n/a	0	n/a	0	n/a	4	0	n/a	n/a	n/a	n/a	n/a	1	1	45	36	0	n/a	n/a	n/a	0	n/a	n/a	n/a	n/a	0	n/a	n/a	n/a	0	n/a	n/a	n/a	0	n/a	n/a	n/a	n/a
6	n/a	C478	1	1959	9	0	n/a	1	0	0	0	n/a	0	n/a	0	n/a	4	0	n/a	n/a	n/a	n/a	n/a	0	n/a	n/a	n/a	1	3	n/a	n/a	1	1	60	60	3	0	n/a	n/a	n/a	0	n/a	n/a	n/a	0	n/a	n/a	n/a	n/a
8	n/a	C947	1	1971	2	2	n/a	0	0	0	0	n/a	0	n/a	0	n/a	4	0	n/a	n/a	n/a	n/a	n/a	0	n/a	n/a	n/a	1	1	14	5	1	1	8	8	4	1	1	3	3	1	1	4	0	1	12	5	3	8
8	n/a	C948	2	1976	12	4	Guatemala	0	0	0	0	n/a	0	n/a	0	n/a	2	0	n/a	n/a	n/a	n/a	n/a	1	1	9	7	1	1	20	20	1	1	20	20	4	1	1	5	5	1	1	3	20	1	8	6	1	6
8	n/a	C949	1	1984	3	0	n/a	0	0	0	0	n/a	0	n/a	1	European	3	0	n/a	n/a	n/a	n/a	n/a	1	1	30	30	1	1	15	15	1	1	10	10	4	1	1	30	30	1	1	3	20	1	10	4	5	20
8	n/a	C950	2	1979	12	2	n/a	0	0	0	0	n/a	0	n/a	0	n/a	2	0	n/a	n/a	n/a	n/a	n/a	1	1	30	30	1	1	30	30	1	1	30	30	4	1	1	30	30	1	1	3	10	0	n/a	n/a	n/a	n/a
8	n/a	C951	1	1966	3	0	n/a	0	1	0	0	n/a	0	n/a	0	n/a	3	0	n/a	n/a	n/a	n/a	n/a	1	2	20	1	1	2	30	2	1	1	10	10	1	1	2	20	20	1	1	3	10	1	30	12	30	12
8	n/a	C952	2	1973	12	0	n/a	1	0	0	0	n/a	0	n/a	0	n/a	4	0	n/a	n/a	n/a	n/a	n/a	1	2	7	0	1	1	30	30	1	1	21	21	2	1	2	30	0	1	1	3	10	1	30	20	30	20
6	n/a	C274	1	1969	9	0	n/a	0	1	0	0	n/a	0	n/a	0	n/a	4	1	1	7	5	1	n/a	0	n/a	n/a	n/a	0	n/a	n/a	n/a	0	n/a	n/a	n/a	n/a	0	n/a	n/a	n/a	1	1	3	7	1	30	4	2	6
6	n/a	C275	1	1972	4	0	n/a	0	1	0	0	n/a	0	n/a	0	n/a	5	1	1	3	1	2	Coworkers	0	n/a	n/a	n/a	0	n/a	n/a	n/a	0	n/a	n/a	n/a	n/a	0	n/a	n/a	n/a	0	n/a	n/a	n/a	0	n/a	n/a	n/a	n/a
6	n/a	C276	2	1974	9	0	n/a	1	0	0	0	n/a	0	n/a	0	n/a	8	1	1	2	2	2	Only my boyfriend	0	n/a	n/a	n/a	0	n/a	n/a	n/a	0	n/a	n/a	n/a	n/a	0	n/a	n/a	n/a	0	n/a	n/a	n/a	1	2	1	0	3
6	n/a	C277	2	1972	7	0	n/a	0	1	0	0	n/a	0	n/a	0	n/a	8	1	2	20	0	2	A cousin	1	2	20	21	0	n/a	n/a	n/a	0	n/a	n/a	n/a	n/a	0	n/a	n/a	n/a	0	n/a	n/a	n/a	0	n/a	n/a	n/a	n/a
6	n/a	C278	1	1979	2	0	n/a	0	1	0	0	n/a	0	n/a	0	n/a	4	1	1	30	2	2	My friend	0	n/a	n/a	n/a	1	3	n/a	n/a	0	n/a	n/a	n/a	n/a	0	n/a	n/a	n/a	1	1	2	2	1	2	1	0	2
8	n/a	C866	2	1993	3	4	Costa Rican	0	0	0	0	n/a	0	n/a	0	n/a	4	0	n/a	n/a	n/a	n/a	n/a	0	n/a	n/a	n/a	1	3	n/a	n/a	0	n/a	n/a	n/a	n/a	0	n/a	n/a	n/a	1	0	n/a	n/a	1	5	1	1	6
8	n/a	C867	1	1957	4	0	n/a	0	1	0	0	n/a	0	n/a	0	n/a	3	0	n/a	n/a	n/a	n/a	n/a	0	n/a	n/a	n/a	1	1	1	1	1	3	n/a	n/a	n/a	0	n/a	n/a	n/a	1	1	3	10	0	n/a	n/a	n/a	n/a
8	n/a	C868	1	1966	1	0	n/a	0	1	0	0	n/a	0	n/a	0	n/a	8	0	n/a	n/a	n/a	n/a	n/a	1	2	0	0	1	2	0	0	1	1	4	3	4	1	2	1	0	1	1	3	4	1	20	4	4	6
8	n/a	C869	1	1956	8	0	n/a	1	0	0	0	n/a	0	n/a	0	n/a	4	0	n/a	n/a	n/a	n/a	n/a	0	n/a	n/a	n/a	1	3	n/a	n/a	1	1	3	2	4	1	2	4	0	1	1	3	4	0	n/a	n/a	n/a	n/a
8	n/a	C870	1	1987	11	4	Honduran	1	0	0	0	n/a	0	n/a	0	n/a	8	1	3	n/a	n/a	n/a	n/a	1	2	1	0	1	2	1	0	0	n/a	n/a	n/a	n/a	1	3	n/a	n/a	1	1	1	1	1	15	3	4	8
6	n/a	C479	1	1955	10	0	n/a	1	0	0	0	n/a	0	n/a	0	n/a	n/a	n/a	n/a	n/a	n/a	n/a	n/a	n/a	n/a	n/a	n/a	n/a	n/a	n/a	n/a	n/a	n/a	n/a	n/a	n/a	n/a	n/a	n/a	n/a	n/a	n/a	n/a	n/a	n/a	n/a	n/a	n/a	n/a
6	n/a	C479	1	1953	2	0	n/a	0	1	0	0	n/a	0	n/a	0	n/a	3	0	n/a	n/a	n/a	n/a	n/a	0	n/a	n/a	n/a	1	3	n/a	n/a	1	1	90	85	4	0	n/a	n/a	n/a	0	n/a	n/a	n/a	1	15	2	0	2
6	n/a	C480	2	1960	9	0	n/a	0	1	0	0	n/a	0	n/a	1	White	4	0	n/a	n/a	n/a	n/a	n/a	0	n/a	n/a	n/a	1	3	n/a	n/a	1	1	60	48	2	0	n/a	n/a	n/a	0	n/a	n/a	n/a	0	n/a	n/a	n/a	n/a
6	n/a	C481	1	1991	5	0	n/a	0	1	0	0	n/a	0	n/a	0	n/a	4	0	n/a	n/a	n/a	n/a	n/a	1	1	45	40	0	n/a	n/a	n/a	0	n/a	n/a	n/a	n/a	0	n/a	n/a	n/a	0	n/a	n/a	n/a	1	10	1	0	2
6	n/a	C482	2	1986	8	0	n/a	1	0	0	0	n/a	0	n/a	0	n/a	4	0	n/a	n/a	n/a	n/a	n/a	1	1	40	38	0	n/a	n/a	n/a	0	n/a	n/a	n/a	n/a	0	n/a	n/a	n/a	0	n/a	n/a	n/a	1	7	1	0	1
6	n/a	C483	1	1959	7	0	n/a	1	0	0	0	n/a	0	n/a	1	Indian	6	1	2	4	0	2	Whom ever he's around at the time that use	0	n/a	n/a	n/a	1	3	n/a	n/a	1	3	n/a	n/a	n/a	1	1	21	19	0	n/a	n/a	n/a	0	n/a	n/a	n/a	n/a
6	n/a	C484	2	1984	10	1	n/a	0	0	0	0	n/a	0	n/a	0	n/a	4	0	n/a	n/a	n/a	n/a	n/a	1	1	20	20	0	n/a	n/a	n/a	0	n/a	n/a	n/a	n/a	0	n/a	n/a	n/a	1	1	3	60	0	n/a	n/a	n/a	n/a
6	n/a	C485	2	1963	12	0	n/a	1	0	0	0	n/a	0	n/a	0	n/a	8	0	n/a	n/a	n/a	n/a	n/a	0	n/a	n/a	n/a	1	3	n/a	n/a	0	n/a	n/a	n/a	n/a	1	1	55	25	0	n/a	n/a	n/a	1	18	3	0	3
6	n/a	C486	1	1970	11	0	n/a	1	0	0	0	n/a	0	n/a	1	Indian	4	0	n/a	n/a	n/a	n/a	n/a	0	n/a	n/a	n/a	1	3	n/a	n/a	0	n/a	n/a	n/a	n/a	1	1	51	40	1	1	2	10	0	n/a	n/a	n/a	n/a
6	n/a	C487	1	1962	2	0	n/a	1	0	0	0	n/a	0	n/a	0	n/a	5	0	n/a	n/a	n/a	n/a	n/a	0	n/a	n/a	n/a	1	3	n/a	n/a	1	1	65	70	2	0	n/a	n/a	n/a	1	1	3	40	0	n/a	n/a	n/a	n/a
6	n/a	C488	2	1989	1	0	n/a	0	1	0	0	n/a	0	n/a	1	White	4	0	n/a	n/a	n/a	n/a	n/a	1	1	20	12	0	n/a	n/a	n/a	0	n/a	n/a	n/a	n/a	0	n/a	n/a	n/a	0	n/a	n/a	n/a	0	n/a	n/a	n/a	n/a
6	n/a	C489	1	1959	6	0	n/a	0	1	0	0	n/a	0	n/a	0	n/a	3	0	n/a	n/a	n/a	n/a	n/a	0	n/a	n/a	n/a	1	3	n/a	n/a	1	1	70	15	4	0	n/a	n/a	n/a	0	n/a	n/a	n/a	0	n/a	n/a	n/a	n/a
6	n/a	C490	1	1968	6	0	n/a	1	0	0	0	n/a	0	n/a	0	n/a	4	0	n/a	n/a	n/a	n/a	n/a	0	n/a	n/a	n/a	0	n/a	n/a	n/a	1	2	5	0	4	1	1	43	38	0	n/a	n/a	n/a	0	n/a	n/a	n/a	n/a
6	n/a	C279	1	1991	5	0	n/a	0	1	0	0	n/a	0	n/a	0	n/a	3	1	1	15	7	2	Friends	0	n/a	n/a	n/a	0	n/a	n/a	n/a	0	n/a	n/a	n/a	n/a	0	n/a	n/a	n/a	1	1	3	5	1	20	3	0	5
6	n/a	C280	1	1985	8	1	n/a	1	0	0	0	n/a	0	n/a	0	n/a	7	1	1	10	7	2	Sometimes by self or w/friends	0	n/a	n/a	n/a	0	n/a	n/a	n/a	0	n/a	n/a	n/a	n/a	0	n/a	n/a	n/a	0	n/a	n/a	n/a	1	30	6	10	8
6	n/a	C281	2	1980	2	0	n/a	1	1	0	0	n/a	0	n/a	0	n/a	8	1	2	11	0	2	My friend is live with	1	3	n/a	n/a	0	n/a	n/a	n/a	0	n/a	n/a	n/a	n/a	0	n/a	n/a	n/a	0	n/a	n/a	n/a	0	n/a	n/a	n/a	n/a
6	n/a	C282	1	1981	10	1	n/a	1	0	0	0	n/a	0	n/a	0	n/a	3	1	1	25	18	2	My friends	0	n/a	n/a	n/a	0	n/a	n/a	n/a	0	n/a	n/a	n/a	n/a	0	n/a	n/a	n/a	0	n/a	n/a	n/a	1	10	3	2	3
6	n/a	C283	2	1992	12	1	n/a	1	0	0	0	n/a	0	n/a	0	n/a	4	1	1	25	30	2	Friends	0	n/a	n/a	n/a	0	n/a	n/a	n/a	0	n/a	n/a	n/a	n/a	0	n/a	n/a	n/a	1	1	2	3	1	2	1	0	3
8	n/a	C953	1	1972	3	0	n/a	1	0	0	0	n/a	0	n/a	0	n/a	5	1	3	n/a	n/a	n/a	n/a	1	1	16	6	1	1	20	10	1	1	20	10	4	1	2	3	0	1	1	3	5	1	10	10	10	20
8	n/a	C954	1	1974	12	2	n/a	0	0	0	0	n/a	0	n/a	0	n/a	4	0	n/a	n/a	n/a	n/a	n/a	0	n/a	n/a	n/a	1	1	20	3	1	1	30	30	4	1	3	n/a	n/a	1	1	3	5	0	n/a	n/a	n/a	n/a
1	n/a	C669	2	1991	3	0	n/a	1	0	0	0	n/a	0	n/a	0	n/a	8	1	2	1	0	2	Friends	1	2	1	0	1	1	1	1	1	3	n/a	n/a	n/a	0	n/a	n/a	n/a	1	1	4	0	1	2	1	0	2
1	n/a	C670	2	1981	4	0	n/a	1	0	0	0	n/a	0	n/a	97	n/a	5	0	n/a	n/a	n/a	n/a	n/a	1	1	1	2	1	1	3	5	0	n/a	n/a	n/a	n/a	1	3	n/a	n/a	0	n/a	n/a	n/a	1	20	3	1	6
1	n/a	C671	1	1971	6	0	n/a	0	0	1	0	n/a	0	n/a	0	n/a	4	1	2	1	0	2	Partner	1	2	6	0	1	2	1	0	1	3	n/a	n/a	n/a	1	2	1	0	1	1	3	20	0	n/a	n/a	n/a	n/a
1	n/a	C672	2	1971	4	0	n/a	1	0	0	0	n/a	0	n/a	0	n/a	9	1	2	1	0	2	Partner	1	1	1	1	1	1	1	2	1	2	1	0	4	1	2	1	0	1	1	3	10	0	n/a	n/a	n/a	n/a
1	n/a	C673	1	1960	9	0	n/a	0	1	0	0	n/a	0	n/a	0	n/a	5	0	n/a	n/a	n/a	n/a	n/a	1	1	5	2	1	1	6	15	1	1	15	15	7	0	n/a	n/a	n/a	1	1	3	5	1	20	5	10	20
1	n/a	C674	2	1982	8	0	n/a	1	0	1	0	n/a	0	n/a	0	n/a	4	1	2	12	0	2	Partner	0	n/a	n/a	n/a	1	1	5	5	1	2	2	0	1	1	1	30	30	1	1	3	3	0	n/a	n/a	n/a	n/a
1	n/a	C675	1	1991	11	0	n/a	1	0	0	0	n/a	0	n/a	0	n/a	5	1	1	7	4	1	n/a	1	3	n/a	n/a	0	n/a	n/a	n/a	0	n/a	n/a	n/a	n/a	1	1	30	25	1	1	3	5	0	n/a	n/a	n/a	n/a
1	n/a	C676	2	1979	11	0	n/a	1	0	1	0	n/a	0	n/a	1	Irish, german	3	1	1	30	30	2	Partner	0	n/a	n/a	n/a	0	n/a	n/a	n/a	0	n/a	n/a	n/a	n/a	1	3	n/a	n/a	1	1	3	10	1	11	1	0	2
1	n/a	C677	2	1973	3	0	n/a	0	1	0	0	n/a	0	n/a	0	n/a	2	1	1	5	5	2	Friends	0	n/a	n/a	n/a	1	1	30	30	1	1	30	30	4	1	3	n/a	n/a	1	1	3	20	1	5	6	3	2
1	n/a	C678	1	1984	2	0	n/a	0	1	0	0	n/a	0	n/a	0	n/a	4	1	1	30	30	1	n/a	0	n/a	n/a	n/a	1	2	25	30	1	1	30	30	6	1	3	n/a	n/a	1	1	3	20	1	30	5	30	15
1	n/a	C679	2	1984	5	0	n/a	1	0	1	0	n/a	0	n/a	0	n/a	3	1	1	4	5	2	Friends	0	n/a	n/a	n/a	0	n/a	n/a	n/a	0	n/a	n/a	n/a	n/a	0	n/a	n/a	n/a	1	1	3	40	0	n/a	n/a	n/a	n/a
1	n/a	C680	1	1987	1	0	n/a	1	0	0	0	n/a	0	n/a	0	n/a	6	1	1	6	5	2	Friend	0	n/a	n/a	n/a	0	n/a	n/a	n/a	0	n/a	n/a	n/a	n/a	1	1	5	7	1	1	n/a	30	1	30	5	30	8
1	n/a	C681	1	1988	6	0	n/a	1	0	0	0	n/a	0	n/a	0	n/a	5	0	n/a	n/a	n/a	n/a	n/a	0	n/a	n/a	n/a	1	1	30	30	1	3	n/a	n/a	n/a	1	1	20	14	1	1	1	1	0	n/a	n/a	n/a	n/a
1	n/a	C682	1	1970	9	0	n/a	1	0	0	0	n/a	0	n/a	0	n/a	5	0	n/a	n/a	n/a	n/a	n/a	0	n/a	n/a	n/a	0	n/a	n/a	n/a	1	3	n/a	n/a	n/a	1	2	1	0	1	1	3	2	1	30	10	30	15
1	n/a	C683	1	1967	9	0	n/a	0	1	0	0	n/a	0	n/a	0	n/a	3	0	n/a	n/a	n/a	n/a	n/a	0	n/a	n/a	n/a	0	n/a	n/a	n/a	0	n/a	n/a	n/a	n/a	0	n/a	n/a	n/a	1	1	2	3	1	2	2	0	2
1	n/a	C684	1	1997	9	0	n/a	1	0	0	0	n/a	0	n/a	0	n/a	4	0	n/a	n/a	n/a	n/a	n/a	1	1	1	1	1	3	n/a	n/a	0	n/a	n/a	n/a	n/a	0	n/a	n/a	n/a	1	1	3	20	1	3	2	1	20
1	n/a	C685	2	1983	3	2	n/a	0	0	0	0	n/a	0	n/a	0	n/a	4	0	n/a	n/a	n/a	n/a	n/a	0	n/a	n/a	n/a	1	1	30	30	0	n/a	n/a	n/a	n/a	1	1	4	4	1	1	3	20	1	15	1	0	5
8	n/a	C873	2	1987	1	0	n/a	1	0	0	0	n/a	0	n/a	0	n/a	9	0	n/a	n/a	n/a	n/a	n/a	1	2	1	0	1	2	1	0	0	n/a	n/a	n/a	n/a	0	n/a	n/a	n/a	1	0	n/a	n/a	1	6	3	0	3
8	n/a	C955	1	1963	10	0	n/a	1	0	0	0	n/a	0	n/a	0	n/a	8	0	n/a	n/a	n/a	n/a	n/a	0	n/a	n/a	n/a	1	2	4	0	1	2	30	0	4	0	n/a	n/a	n/a	1	1	3	20	1	28	10	28	15
8	n/a	C956	1	1962	7	0	n/a	0	0	0	0	n/a	0	n/a	1	Israelite	4	0	n/a	n/a	n/a	n/a	n/a	1	1	15	15	1	2	8	0	1	2	25	25	4	0	n/a	n/a	n/a	1	0	n/a	n/a	1	8	6	6	7
8	n/a	C871	1	1953	11	0	n/a	0	1	0	0	n/a	0	n/a	0	n/a	7	0	n/a	n/a	n/a	n/a	n/a	0	n/a	n/a	n/a	1	3	n/a	n/a	1	2	25	0	1	0	n/a	n/a	n/a	1	1	4	0	1	2	3	0	4
8	n/a	C872	1	1944	7	0	n/a	0	1	1	0	n/a	0	n/a	0	n/a	3	0	n/a	n/a	n/a	n/a	n/a	0	n/a	n/a	n/a	0	n/a	n/a	n/a	1	2	15	0	4	0	n/a	n/a	n/a	1	1	1	4	0	n/a	n/a	n/a	n/a
8	n/a	C874	1	1986	9	0	n/a	1	0	0	0	n/a	0	n/a	0	n/a	9	97	n/a	n/a	n/a	n/a	n/a	1	1	2	1	1	1	2	2	0	n/a	n/a	n/a	n/a	0	n/a	n/a	n/a	1	0	n/a	n/a	1	20	5	4	10
8	n/a	C875	1	1986	9	0	n/a	1	0	0	0	n/a	0	n/a	0	n/a	8	0	n/a	n/a	n/a	n/a	n/a	1	2	1	0	1	1	1	1	0	n/a	n/a	n/a	n/a	1	3	n/a	n/a	1	0	n/a	n/a	1	15	2	3	14
8	n/a	C876	1	1988	7	0	n/a	1	0	0	0	n/a	0	n/a	0	n/a	8	0	n/a	n/a	n/a	n/a	n/a	1	1	1	1	1	2	0	0	0	n/a	n/a	n/a	n/a	97	n/a	n/a	n/a	0	n/a	n/a	n/a	1	15	3	3	8
8	n/a	C957	2	1994	11	2	n/a	1	0	0	0	n/a	0	n/a	0	n/a	8	1	3	n/a	n/a	n/a	n/a	1	2	3	0	1	3	n/a	n/a	0	n/a	n/a	n/a	n/a	1	3	n/a	n/a	1	1	4	0	1	7	4	4	8
4	n/a	C492	1	1958	3	0	n/a	1	0	0	0	n/a	0	n/a	0	n/a	8	0	n/a	n/a	n/a	n/a	n/a	0	n/a	n/a	n/a	1	3	n/a	n/a	1	1	50	45	7	0	n/a	n/a	n/a	0	n/a	n/a	n/a	0	n/a	n/a	n/a	n/a
5	n/a	C492	2	1978	8	0	n/a	1	0	0	0	n/a	0	n/a	0	n/a	4	0	n/a	n/a	n/a	n/a	n/a	1	1	25	21	0	n/a	n/a	n/a	0	n/a	n/a	n/a	n/a	0	n/a	n/a	n/a	1	1	4	0	1	10	2	0	2
8	n/a	C958	1	1982	11	0	n/a	0	1	0	0	n/a	0	n/a	0	n/a	4	0	n/a	n/a	n/a	n/a	n/a	1	2	2	0	1	3	n/a	n/a	1	1	14	0	1	0	n/a	n/a	n/a	1	1	4	0	1	30	7	25	8
8	n/a	C959	1	1991	1	0	n/a	1	0	0	0	n/a	0	n/a	0	n/a	4	0	n/a	n/a	n/a	n/a	n/a	1	1	16	16	1	1	3	3	0	n/a	n/a	n/a	n/a	0	n/a	n/a	n/a	1	1	2	10	1	3	2	0	3
8	n/a	C960	2	1983	7	0	n/a	1	0	0	0	n/a	0	n/a	0	n/a	9	0	n/a	n/a	n/a	n/a	n/a	1	2	1	0	1	2	0	0	0	n/a	n/a	n/a	n/a	0	n/a	n/a	n/a	1	0	n/a	n/a	1	6	2	0	4
8	n/a	C961	1	1967	8	0	n/a	0	1	0	0	n/a	0	n/a	0	n/a	4	1	1	12	12	1	n/a	1	1	5	5	1	2	3	0	1	1	6	6	4	0	n/a	n/a	n/a	1	1	3	5	1	5	3	0	3
6	n/a	C287	2	1975	10	1	n/a	97	0	0	0	n/a	0	n/a	1	Free race	4	0	n/a	n/a	n/a	n/a	n/a	0	n/a	n/a	n/a	0	n/a	n/a	n/a	1	1	30	30	2	0	n/a	n/a	n/a	1	1	3	90	1	30	30	3	6
6	n/a	C288	1	1975	12	1	n/a	1	0	0	0	n/a	0	n/a	0	n/a	4	0	n/a	n/a	n/a	n/a	n/a	0	n/a	n/a	n/a	0	n/a	n/a	n/a	1	1	30	30	1	0	n/a	n/a	n/a	1	1	3	150	1	30	4	3	5
6	n/a	C289	1	1981	4	0	n/a	0	1	0	0	n/a	0	n/a	0	n/a	4	0	n/a	n/a	n/a	n/a	n/a	0	n/a	n/a	n/a	1	3	n/a	n/a	1	1	30	30	7	0	n/a	n/a	n/a	1	0	n/a	n/a	1	15	2	0	2
8	n/a	C962	2	1982	1	0	n/a	1	0	0	0	n/a	0	n/a	0	n/a	8	97	n/a	n/a	n/a	n/a	n/a	1	2	3	0	1	2	1	0	0	n/a	n/a	n/a	n/a	97	n/a	n/a	n/a	1	1	4	0	1	2	2	0	2
8	n/a	C877	1	1980	10	0	n/a	0	1	0	0	n/a	0	n/a	0	n/a	5	0	n/a	n/a	n/a	n/a	n/a	0	n/a	n/a	n/a	1	3	n/a	n/a	0	n/a	n/a	n/a	n/a	1	2	1	1	1	1	1	2	0	n/a	n/a	n/a	n/a
8	n/a	C878	1	1949	6	0	n/a	0	1	0	0	n/a	0	n/a	0	n/a	4	0	n/a	n/a	n/a	n/a	n/a	1	1	4	5	1	3	n/a	n/a	1	1	12	13	7	0	n/a	n/a	n/a	1	1	1	10	0	n/a	n/a	n/a	n/a
8	n/a	C870	2	1959	1	4	Belize	0	1	0	0	n/a	0	n/a	0	n/a	5	1	2	1	0	2	Friend	1	1	4	4	1	1	20	20	1	1	15	15	2	1	1	4	4	1	1	2	20	1	30	6	30	12
8	n/a	C880	1	1962	1	0	n/a	1	0	0	0	n/a	0	n/a	0	n/a	8	0	n/a	n/a	n/a	n/a	n/a	1	3	n/a	n/a	1	3	n/a	n/a	1	3	n/a	n/a	n/a	1	1	3	1	1	1	1	6	1	5	2	0	3
8	n/a	C881	2	1982	1	0	n/a	0	1	0	0	n/a	0	n/a	0	n/a	6	1	3	n/a	n/a	n/a	n/a	1	3	n/a	n/a	1	1	1	2	1	3	n/a	n/a	n/a	1	2	0	0	1	1	1	4	1	1	4	0	4
6	n/a	C502	2	1971	5	0	n/a	1	0	0	0	n/a	0	n/a	0	n/a	6	0	n/a	n/a	n/a	n/a	n/a	0	n/a	n/a	n/a	0	n/a	n/a	n/a	0	n/a	n/a	n/a	n/a	1	1	5	4	0	n/a	n/a	n/a	0	n/a	n/a	n/a	n/a
6	n/a	C499	1	1969	9	0	n/a	1	0	0	0	n/a	0	n/a	0	n/a	4	0	n/a	n/a	n/a	n/a	n/a	0	n/a	n/a	n/a	0	n/a	n/a	n/a	0	n/a	n/a	n/a	n/a	1	2	6	6	0	n/a	n/a	n/a	0	n/a	n/a	n/a	n/a
6	n/a	C500	1	1986	5	0	n/a	1	0	0	0	n/a	0	n/a	0	n/a	3	0	n/a	n/a	n/a	n/a	n/a	0	n/a	n/a	n/a	0	n/a	n/a	n/a	0	n/a	n/a	n/a	n/a	1	1	38	35	0	n/a	n/a	n/a	0	n/a	n/a	n/a	n/a
6	n/a	C493	1	1963	9	0	n/a	1	0	0	0	n/a	0	n/a	0	n/a	4	0	n/a	n/a	n/a	n/a	n/a	0	n/a	n/a	n/a	0	n/a	n/a	n/a	0	n/a	n/a	n/a	n/a	1	1	2	1	0	n/a	n/a	n/a	0	n/a	n/a	n/a	n/a
6	n/a	C494	1	1958	1	0	n/a	0	1	0	0	n/a	0	n/a	0	n/a	4	0	n/a	n/a	n/a	n/a	n/a	0	n/a	n/a	n/a	0	n/a	n/a	n/a	1	1	75	68	4	0	n/a	n/a	n/a	0	n/a	n/a	n/a	1	20	2	0	3
6	n/a	C495	2	1961	11	0	n/a	0	1	0	0	n/a	0	n/a	0	n/a	4	0	n/a	n/a	n/a	n/a	n/a	0	n/a	n/a	n/a	0	n/a	n/a	n/a	1	1	58	48	2	0	n/a	n/a	n/a	0	n/a	n/a	n/a	0	n/a	n/a	n/a	n/a
6	n/a	C497	2	1985	12	0	n/a	1	0	0	0	n/a	0	n/a	0	n/a	4	0	n/a	n/a	n/a	n/a	n/a	1	1	24	18	0	n/a	n/a	n/a	0	n/a	n/a	n/a	n/a	0	n/a	n/a	n/a	0	n/a	n/a	n/a	0	n/a	n/a	n/a	n/a
6	n/a	C497	2	1985	8	0	n/a	1	0	0	0	n/a	0	n/a	0	n/a	4	0	n/a	n/a	n/a	n/a	n/a	1	1	20	15	0	n/a	n/a	n/a	0	n/a	n/a	n/a	n/a	0	n/a	n/a	n/a	0	n/a	n/a	n/a	0	n/a	n/a	n/a	n/a
6	n/a	C498	1	1982	12	0	n/a	0	1	0	0	n/a	0	n/a	0	n/a	5	0	n/a	n/a	n/a	n/a	n/a	1	1	8	3	0	n/a	n/a	n/a	0	n/a	n/a	n/a	n/a	0	n/a	n/a	n/a	0	n/a	n/a	n/a	1	7	2	0	2
6	n/a	C290	1	1982	9	0	n/a	1	0	0	0	n/a	0	n/a	0	n/a	3	0	n/a	n/a	n/a	n/a	n/a	0	n/a	n/a	n/a	1	3	n/a	n/a	0	n/a	n/a	n/a	n/a	1	1	30	15	1	0	n/a	n/a	1	5	2	0	2
6	n/a	C291	2	1989	11	0	n/a	1	0	0	0	n/a	0	n/a	0	n/a	4	0	n/a	n/a	n/a	n/a	n/a	0	n/a	n/a	n/a	0	n/a	n/a	n/a	1	1	8	2	1	1	2	2	0	0	n/a	n/a	n/a	1	2	1	0	2
6	n/a	C292	2	1958	7	0	n/a	0	1	0	0	n/a	0	n/a	0	n/a	4	0	n/a	n/a	n/a	n/a	n/a	0	n/a	n/a	n/a	0	n/a	n/a	n/a	1	1	30	30	7	0	n/a	n/a	n/a	0	n/a	n/a	n/a	1	10	3	0	3
6	n/a	C503	2	1963	10	0	n/a	0	1	0	0	n/a	0	n/a	0	n/a	4	0	n/a	n/a	n/a	n/a	n/a	0	n/a	n/a	n/a	0	n/a	n/a	n/a	1	1	68	48	4	0	n/a	n/a	n/a	0	n/a	n/a	n/a	1	15	12	0	3
6	n/a	C504	2	1980	2	0	n/a	1	0	0	0	n/a	0	n/a	1	Indian	4	0	n/a	n/a	n/a	n/a	n/a	0	n/a	n/a	n/a	0	n/a	n/a	n/a	0	n/a	n/a	n/a	n/a	1	1	5	5	1	0	n/a	n/a	0	n/a	n/a	n/a	n/a
8	n/a	C963	1	1986	6	0	n/a	0	1	0	0	n/a	0	n/a	0	n/a	4	0	n/a	n/a	n/a	n/a	n/a	1	1	3	3	0	n/a	n/a	n/a	0	n/a	n/a	n/a	n/a	0	n/a	n/a	n/a	1	1	2	3	1	14	36	2	4
8	n/a	C964	1	1993	9	4	Dominican	0	0	0	4	n/a	0	n/a	0	n/a	3	0	n/a	n/a	n/a	n/a	n/a	0	n/a	n/a	n/a	1	2	25	0	1	1	30	30	4	1	2	30	0	1	1	3	40	1	30	20	30	20
8	n/a	C965	2	1996	6	0	n/a	n/a	n/a	n/a	n/a	n/a	n/a	n/a	0	n/a	5	0	n/a	n/a	n/a	n/a	n/a	1	1	2	2	0	n/a	n/a	n/a	0	n/a	n/a	n/a	n/a	0	n/a	n/a	n/a	1	1	1	2	1	4	3	1	5
1	n/a	C758	1	1986	5	0	n/a	1	0	0	0	n/a	0	n/a	0	n/a	8	1	2	1	0	2	Friend	1	1	2	2	1	1	3	2	0	n/a	n/a	n/a	n/a	0	n/a	n/a	n/a	1	1	1	2	1	5	1	0	2
1	n/a	C759	1	1983	10	0	n/a	98	98	98	98	n/a	98	n/a	98	n/a	3	1	3	n/a	n/a	n/a	n/a	1	2	7	0	1	1	7	5	1	1	1	12	7	1	1	29	30	1	1	3	7	0	n/a	n/a	n/a	n/a
1	n/a	C761	3	1989	11	0	n/a	1	0	97	0	n/a	0	n/a	0	n/a	8	1	2	1	0	2	Friends girlfriend	1	1	1	2	1	3	n/a	n/a	0	n/a	n/a	n/a	n/a	0	n/a	n/a	n/a	1	1	1	2	1	6	2	0	3
1	n/a	C765	2	1992	6	0	n/a	1	0	1	0	n/a	0	n/a	0	n/a	8	1	2	1	0	2	Acquaint	1	1	5	5	1	1	4	4	1	3	n/a	n/a	n/a	1	3	n/a	n/a	1	1	1	1	1	28	5	17	15
1	n/a	C766	1	1990	6	0	n/a	1	0	0	0	n/a	0	n/a	0	n/a	6	1	1	2	5	2	Friends girlfriend	1	1	3	2	1	1	10	6	1	3	n/a	n/a	n/a	1	3	n/a	n/a	1	1	2	8	1	30	4	5	13
1	n/a	C767	2	1995	7	97	n/a	1	0	0	0	n/a	0	n/a	0	n/a	5	0	n/a	n/a	n/a	n/a	n/a	1	1	1	1	1	1	12	12	1	3	n/a	n/a	n/a	1	3	n/a	n/a	1	1	3	4	1	25	4	12	n/a
1	n/a	C768	1	1989	12	0	n/a	1	0	0	0	n/a	0	n/a	0	n/a	8	1	3	n/a	n/a	n/a	n/a	1	1	2	2	1	1	6	8	1	1	1	1	7	1	1	1	1	1	1	4	2	1	30	7	20	13
1	n/a	C769	2	1981	8	0	n/a	1	0	0	0	n/a	0	n/a	0	n/a	6	0	n/a	n/a	n/a	n/a	n/a	1	3	n/a	n/a	1	1	1	1	1	1	1	1	5	1	1	4	4	1	1	4	0	1	20	3	0	3
1	n/a	C770	2	1982	11	0	n/a	1	0	0	7	Jordanian arab	0	n/a	0	n/a	5	1	2	1	1	2	Friends	1	2	2	0	1	1	4	3	1	1	6	20	7	1	1	7	7	1	1	3	10	0	n/a	n/a	n/a	n/a
1	n/a	C771	2	1988	12	0	n/a	1	0	0	0	n/a	0	n/a	0	n/a	5	1	3	n/a	n/a	n/a	n/a	1	1	1	2	1	3	n/a	n/a	0	n/a	n/a	n/a	n/a	0	n/a	n/a	n/a	1	1	4	0	1	20	3	2	8
1	n/a	C772	2	1954	3	4	Domenican	0	1	0	0	n/a	0	n/a	0	n/a	4	0	n/a	n/a	n/a	n/a	n/a	0	n/a	n/a	n/a	1	2	2	0	1	1	15	25	1	0	n/a	n/a	n/a	1	1	3	10	0	n/a	n/a	n/a	n/a
1	n/a	C763	1	1976	3	0	n/a	0	1	0	0	n/a	0	n/a	0	n/a	3	0	n/a	n/a	n/a	n/a	n/a	1	2	20	0	1	3	n/a	n/a	1	1	12	12	1	0	n/a	n/a	n/a	1	1	3	11	1	0	0	0	0
1	n/a	C764	2	1978	7	0	n/a	1	0	0	0	n/a	0	n/a	0	n/a	5	1	2	1	0	2	Friends	1	1	2	2	1	2	1	0	1	1	30	30	4	1	2	2	2	1	1	3	20	0	n/a	n/a	n/a	n/a
1	n/a	C776	1	1988	6	4	DR	1	0	0	0	n/a	0	n/a	0	n/a	5	1	3	n/a	n/a	n/a	n/a	1	2	2	0	1	3	n/a	n/a	0	n/a	n/a	n/a	n/a	0	n/a	n/a	n/a	1	1	3	10	1	7	2	1	7
1	n/a	C777	2	1986	1	0	n/a	1	0	0	0	n/a	0	n/a	0	n/a	7	1	3	n/a	n/a	n/a	n/a	1	1	2	1	1	2	1	0	1	1	2	2	2	1	3	n/a	n/a	1	1	4	0	0	n/a	n/a	n/a	n/a
1	n/a	C782	2	1983	10	0	n/a	1	0	1	0	n/a	0	n/a	0	n/a	8	1	1	10	10	2	Friends	1	1	20	20	1	1	20	20	1	1	30	30	4	1	1	4	4	1	1	3	25	0	n/a	n/a	n/a	n/a
1	n/a	C784	2	1973	6	0	n/a	1	0	0	0	n/a	0	n/a	0	n/a	5	1	2	30	30	2	Friends	1	2	2	2	1	2	30	30	1	1	30	30	97	1	2	30	30	1	1	3	15	1	2	4	0	2
1	n/a	C785	1	1988	2	0	n/a	0	1	0	0	n/a	0	n/a	0	n/a	4	1	1	8	8	2	Friends	1	2	3	3	1	1	10	10	1	1	30	30	97	1	1	5	1	1	1	3	30	1	20	1	0	0
1	n/a	C778	1	1986	8	0	n/a	1	0	0	0	n/a	0	n/a	0	n/a	5	1	3	n/a	n/a	n/a	n/a	1	2	1	0	1	3	n/a	n/a	1	3	n/a	n/a	n/a	1	1	1	1	1	1	4	3	0	n/a	n/a	n/a	n/a
1	n/a	C783	3	1990	8	0	n/a	1	0	0	0	n/a	0	n/a	0	n/a	3	1	2	1	0	2	Clients friends	1	2	1	0	1	1	2	6	1	1	5	1	1	1	1	29	15	1	1	2	4	1	15	2	1	5
4	n/a	C293	2	1961	8	4	Mixed	0	1	0	0	n/a	0	n/a	0	n/a	4	0	n/a	n/a	n/a	n/a	n/a	1	3	n/a	n/a	0	n/a	n/a	n/a	1	1	30	30	2	0	n/a	n/a	n/a	1	0	n/a	n/a	1	30	5	4	5
4	n/a	C294	1	1958	4	0	n/a	0	1	0	0	n/a	0	n/a	0	n/a	8	0	n/a	n/a	n/a	n/a	n/a	0	n/a	n/a	n/a	0	n/a	n/a	n/a	1	1	31	31	4	1	3	n/a	n/a	1	1	3	6	1	30	3	2	6
4	n/a	C295	2	1960	3	0	n/a	1	0	0	0	n/a	0	n/a	0	n/a	4	0	n/a	n/a	n/a	n/a	n/a	0	n/a	n/a	n/a	0	n/a	n/a	n/a	1	1	30	30	4	0	n/a	n/a	n/a	1	1	3	7	0	n/a	n/a	n/a	n/a
4	n/a	C296	1	1969	7	0	n/a	0	1	0	0	n/a	0	n/a	0	n/a	9	0	n/a	n/a	n/a	n/a	n/a	0	n/a	n/a	n/a	0	n/a	n/a	n/a	1	3	n/a	n/a	n/a	1	1	28	25	1	0	n/a	n/a	0	n/a	n/a	n/a	n/a
4	n/a	C297	1	1997	2	0	n/a	0	1	0	0	n/a	0	n/a	0	n/a	5	0	n/a	n/a	n/a	n/a	n/a	1	1	12	10	0	n/a	n/a	n/a	0	n/a	n/a	n/a	n/a	0	n/a	n/a	n/a	0	n/a	n/a	n/a	1	10	3	0	3
4	n/a	C501	1	1989	1	0	n/a	0	1	0	0	n/a	0	n/a	0	n/a	4	0	n/a	n/a	n/a	n/a	n/a	1	1	12	8	0	n/a	n/a	n/a	0	n/a	n/a	n/a	n/a	0	n/a	n/a	n/a	0	n/a	n/a	n/a	1	5	3	0	3
4	n/a	C505	1	1963	6	0	n/a	0	1	0	0	n/a	0	n/a	0	n/a	5	0	n/a	n/a	n/a	n/a	n/a	0	n/a	n/a	n/a	0	n/a	n/a	n/a	1	1	70	60	4	0	n/a	n/a	n/a	0	n/a	n/a	n/a	1	15	3	0	3
4	n/a	C506	1	1958	9	0	n/a	1	0	0	0	n/a	0	n/a	0	n/a	4	0	n/a	n/a	n/a	n/a	n/a	0	n/a	n/a	n/a	0	n/a	n/a	n/a	1	1	118	98	1	0	n/a	n/a	n/a	0	n/a	n/a	n/a	0	n/a	n/a	n/a	n/a
4	n/a	C507	2	1980	8	1	n/a	0	0	0	0	n/a	0	n/a	0	n/a	5	0	n/a	n/a	n/a	n/a	n/a	1	1	8	4	0	n/a	n/a	n/a	0	n/a	n/a	n/a	n/a	0	n/a	n/a	n/a	0	n/a	n/a	n/a	0	n/a	n/a	n/a	n/a
4	n/a	C508	2	1986	11	1	n/a	0	1	0	0	n/a	0	n/a	0	n/a	5	0	n/a	n/a	n/a	n/a	n/a	1	1	12	8	0	n/a	n/a	n/a	0	n/a	n/a	n/a	n/a	0	n/a	n/a	n/a	1	1	1	20	0	n/a	n/a	n/a	n/a
4	n/a	C509	2	1958	8	0	n/a	1	0	0	0	n/a	0	n/a	0	n/a	4	0	n/a	n/a	n/a	n/a	n/a	0	n/a	n/a	n/a	1	3	n/a	n/a	1	1	54	45	2	0	n/a	n/a	n/a	0	n/a	n/a	n/a	0	n/a	n/a	n/a	n/a
8	n/a	C966	2	1982	9	1	n/a	0	0	0	0	n/a	0	n/a	0	n/a	8	0	n/a	n/a	n/a	n/a	n/a	1	2	2	0	1	3	n/a	n/a	0	n/a	n/a	n/a	n/a	0	n/a	n/a	n/a	1	1	4	0	1	5	2	0	3
8	n/a	C967	1	1986	4	4	Dominican	0	0	0	0	n/a	0	n/a	0	n/a	5	0	n/a	n/a	n/a	n/a	n/a	1	1	3	3	1	2	1	0	0	n/a	n/a	n/a	n/a	0	n/a	n/a	n/a	1	1	3	10	1	5	3	2	10
4	n/a	C298	1	1992	9	0	n/a	0	1	0	0	n/a	0	n/a	0	n/a	5	0	n/a	n/a	n/a	n/a	n/a	1	1	20	18	0	n/a	n/a	n/a	0	n/a	n/a	n/a	n/a	0	n/a	n/a	n/a	0	n/a	n/a	n/a	1	16	2	0	3
4	n/a	C299	2	1990	12	0	n/a	0	1	0	0	n/a	0	n/a	0	n/a	4	0	n/a	n/a	n/a	n/a	n/a	1	1	15	15	1	1	10	7	0	n/a	n/a	n/a	n/a	0	n/a	n/a	n/a	0	n/a	n/a	n/a	1	2	1	0	1
4	n/a	C300	1	1980	4	1	n/a	1	0	0	0	n/a	0	n/a	0	n/a	3	1	3	n/a	n/a	n/a	n/a	0	n/a	n/a	n/a	0	n/a	n/a	n/a	0	n/a	n/a	n/a	n/a	1	1	30	30	0	n/a	n/a	n/a	0	n/a	n/a	n/a	n/a
4	n/a	C301	2	1992	5	1	n/a	1	0	0	0	n/a	0	n/a	0	n/a	4	0	n/a	n/a	n/a	n/a	n/a	0	n/a	n/a	n/a	0	n/a	n/a	n/a	0	n/a	n/a	n/a	n/a	1	2	30	0	0	n/a	n/a	n/a	0	n/a	n/a	n/a	n/a
4	n/a	C302	2	1988	12	0	n/a	1	0	0	0	n/a	0	n/a	0	n/a	4	0	n/a	n/a	n/a	n/a	n/a	0	n/a	n/a	n/a	0	n/a	n/a	n/a	1	1	30	30	1	1	1	2	1	1	0	n/a	n/a	1	3	1	0	1
8	n/a	C882	1	1960	7	0	n/a	1	0	0	0	n/a	0	n/a	0	n/a	8	0	n/a	n/a	n/a	n/a	n/a	0	n/a	n/a	n/a	1	3	n/a	n/a	0	n/a	n/a	n/a	n/a	1	1	1	1	0	n/a	n/a	n/a	0	n/a	n/a	n/a	n/a
8	n/a	C883	1	1958	12	0	n/a	0	1	0	0	n/a	0	n/a	0	n/a	8	0	n/a	n/a	n/a	n/a	n/a	1	2	5	0	1	2	2	0	1	2	2	0	4	0	n/a	n/a	n/a	1	1	4	0	1	15	7	15	7
8	n/a	C884	2	1960	3	0	n/a	0	1	0	0	n/a	0	n/a	0	n/a	4	0	n/a	n/a	n/a	n/a	n/a	0	n/a	n/a	n/a	1	2	1	0	1	1	2	6	4	0	n/a	n/a	n/a	1	1	3	5	1	2	5	2	10
8	n/a	C885	2	1962	5	0	n/a	0	1	0	0	n/a	0	n/a	0	n/a	4	0	n/a	n/a	n/a	n/a	n/a	0	n/a	n/a	n/a	1	2	0	0	1	1	4	8	4	0	n/a	n/a	n/a	1	1	3	7	1	4	2	0	2
8	n/a	C886	1	1957	7	0	n/a	0	1	0	0	n/a	0	n/a	0	n/a	4	0	n/a	n/a	n/a	n/a	n/a	0	n/a	n/a	n/a	1	1	10	10	1	1	10	10	7	0	n/a	n/a	n/a	1	1	3	4	0	n/a	n/a	n/a	n/a
8	n/a	C887	1	1957	10	0	n/a	0	1	0	0	n/a	0	n/a	0	n/a	5	0	n/a	n/a	n/a	n/a	n/a	0	n/a	n/a	n/a	1	3	n/a	n/a	1	1	30	30	7	0	n/a	n/a	n/a	1	1	3	4	0	n/a	n/a	n/a	n/a
4	n/a	C511	1	1973	2	0	n/a	1	0	0	0	n/a	0	n/a	0	n/a	4	0	n/a	n/a	n/a	n/a	n/a	0	n/a	n/a	n/a	1	3	n/a	n/a	0	n/a	n/a	n/a	n/a	1	1	5	5	0	n/a	n/a	n/a	0	n/a	n/a	n/a	n/a
4	n/a	C512	2	1973	3	0	n/a	1	0	0	0	n/a	0	n/a	0	n/a	4	0	n/a	n/a	n/a	n/a	n/a	0	n/a	n/a	n/a	0	n/a	n/a	n/a	0	n/a	n/a	n/a	n/a	1	1	2	2	0	n/a	n/a	n/a	1	15	2	0	3
4	n/a	C513	2	1984	5	1	n/a	0	0	0	0	n/a	0	n/a	0	n/a	4	0	n/a	n/a	n/a	n/a	n/a	1	1	30	30	0	n/a	n/a	n/a	0	n/a	n/a	n/a	n/a	0	n/a	n/a	n/a	0	n/a	n/a	n/a	1	10	2	0	2
4	n/a	C514	1	1950	8	0	n/a	0	1	0	0	n/a	0	n/a	0	n/a	8	0	n/a	n/a	n/a	n/a	n/a	0	n/a	n/a	n/a	0	n/a	n/a	n/a	1	1	65	30	4	0	n/a	n/a	n/a	0	n/a	n/a	n/a	0	n/a	n/a	n/a	n/a
4	n/a	C515	1	1969	5	0	n/a	1	0	0	0	n/a	0	n/a	0	n/a	3	0	n/a	n/a	n/a	n/a	n/a	0	n/a	n/a	n/a	0	n/a	n/a	n/a	0	n/a	n/a	n/a	n/a	1	1	3	3	1	1	3	8	0	n/a	n/a	n/a	n/a
8	n/a	C968	1	1991	12	98	n/a	0	98	98	98	n/a	98	n/a	1	Black, Puerto Rican, Chinese	4	0	n/a	n/a	n/a	n/a	n/a	1	2	2	3	0	n/a	n/a	n/a	0	n/a	n/a	n/a	n/a	0	n/a	n/a	n/a	0	n/a	n/a	n/a	0	n/a	n/a	n/a	n/a
8	n/a	C969	1	1971	10	0	n/a	1	0	0	0	n/a	0	n/a	0	n/a	4	0	n/a	n/a	n/a	n/a	n/a	0	n/a	n/a	n/a	1	1	3	3	1	1	15	15	4	1	1	1	1	1	1	3	12	1	27	10	27	20
4	n/a	C303	2	1990	7	0	n/a	0	0	0	2	n/a	0	n/a	0	n/a	5	0	n/a	n/a	n/a	n/a	n/a	1	1	12	3	0	n/a	n/a	n/a	0	n/a	n/a	n/a	n/a	0	n/a	n/a	n/a	0	n/a	n/a	n/a	1	3	2	0	2
4	n/a	C304	2	1984	4	0	n/a	0	1	0	0	n/a	0	n/a	0	n/a	4	0	n/a	n/a	n/a	n/a	n/a	0	n/a	n/a	n/a	0	n/a	n/a	n/a	1	1	30	30	4	0	n/a	n/a	n/a	1	0	n/a	n/a	0	n/a	n/a	n/a	n/a
4	n/a	C305	1	1980	6	0	n/a	0	1	0	0	n/a	0	n/a	0	n/a	5	0	n/a	n/a	n/a	n/a	n/a	0	n/a	n/a	n/a	0	n/a	n/a	n/a	1	1	30	30	5	0	n/a	n/a	n/a	1	0	n/a	n/a	1	30	3	2	6
4	n/a	C306	1	1979	8	0	n/a	1	0	0	0	n/a	0	n/a	0	n/a	6	0	n/a	n/a	n/a	n/a	n/a	0	n/a	n/a	n/a	0	n/a	n/a	n/a	1	1	7	3	3	0	n/a	n/a	n/a	0	n/a	n/a	n/a	1	2	1	0	1
4	n/a	C307	1	1983	5	0	n/a	0	1	0	0	n/a	0	n/a	0	n/a	4	0	n/a	n/a	n/a	n/a	n/a	0	n/a	n/a	n/a	0	n/a	n/a	n/a	1	1	30	20	5	0	n/a	n/a	n/a	1	0	n/a	n/a	1	5	3	1	4
6	n/a	C516	1	1986	5	0	n/a	1	0	0	0	n/a	0	n/a	0	n/a	4	0	n/a	n/a	n/a	n/a	n/a	1	1	31	30	0	n/a	n/a	n/a	0	n/a	n/a	n/a	n/a	0	n/a	n/a	n/a	0	n/a	n/a	n/a	1	15	3	0	3
6	n/a	C517	2	1984	6	0	n/a	1	0	0	0	n/a	0	n/a	0	n/a	4	0	n/a	n/a	n/a	n/a	n/a	1	1	12	12	0	n/a	n/a	n/a	0	n/a	n/a	n/a	n/a	0	n/a	n/a	n/a	0	n/a	n/a	n/a	0	n/a	n/a	n/a	n/a
6	n/a	C518	1	1963	7	0	n/a	1	0	0	0	n/a	0	n/a	0	n/a	5	0	n/a	n/a	n/a	n/a	n/a	0	n/a	n/a	n/a	0	n/a	n/a	n/a	0	n/a	n/a	n/a	n/a	1	1	4	2	0	n/a	n/a	n/a	0	n/a	n/a	n/a	n/a
6	n/a	C518	1	1976	9	0	n/a	1	0	0	0	n/a	0	n/a	0	n/a	4	0	n/a	n/a	n/a	n/a	n/a	0	n/a	n/a	n/a	0	n/a	n/a	n/a	0	n/a	n/a	n/a	n/a	1	1	5	3	1	0	n/a	n/a	0	n/a	n/a	n/a	n/a
6	n/a	C520	1	1951	1	0	n/a	0	1	0	0	n/a	0	n/a	0	n/a	5	0	n/a	n/a	n/a	n/a	n/a	0	n/a	n/a	n/a	1	3	n/a	n/a	1	1	58	51	4	0	n/a	n/a	n/a	1	1	3	0	0	n/a	n/a	n/a	n/a
6	n/a	C521	2	1958	6	0	n/a	0	1	0	0	n/a	0	n/a	0	n/a	4	0	n/a	n/a	n/a	n/a	n/a	0	n/a	n/a	n/a	0	n/a	n/a	n/a	1	1	70	60	2	0	n/a	n/a	n/a	0	n/a	n/a	n/a	0	n/a	n/a	n/a	n/a
6	n/a	C522	1	1968	5	0	n/a	1	0	0	0	n/a	0	n/a	0	n/a	6	0	n/a	n/a	n/a	n/a	n/a	0	n/a	n/a	n/a	0	n/a	n/a	n/a	0	n/a	n/a	n/a	n/a	1	1	2	2	1	1	2	30	0	n/a	n/a	n/a	n/a
6	n/a	C523	2	1993	9	0	n/a	1	0	0	0	n/a	0	n/a	0	n/a	4	0	n/a	n/a	n/a	n/a	n/a	1	1	30	30	0	n/a	n/a	n/a	0	n/a	n/a	n/a	n/a	0	n/a	n/a	n/a	0	n/a	n/a	n/a	0	n/a	n/a	n/a	n/a
6	n/a	C524	2	1990	8	0	n/a	0	1	0	0	n/a	0	n/a	0	n/a	4	0	n/a	n/a	n/a	n/a	n/a	1	1	30	30	0	n/a	n/a	n/a	0	n/a	n/a	n/a	n/a	0	n/a	n/a	n/a	1	0	n/a	n/a	0	n/a	n/a	n/a	n/a
6	n/a	C525	2	1970	11	0	n/a	1	0	0	0	n/a	0	n/a	0	n/a	5	1	3	n/a	n/a	n/a	n/a	0	n/a	n/a	n/a	0	n/a	n/a	n/a	0	n/a	n/a	n/a	n/a	1	1	4	3	0	n/a	n/a	n/a	0	n/a	n/a	n/a	n/a
6	n/a	C526	2	1985	12	1	n/a	0	0	0	0	n/a	0	n/a	0	n/a	3	0	n/a	n/a	n/a	n/a	n/a	1	1	20	23	0	n/a	n/a	n/a	0	n/a	n/a	n/a	n/a	0	n/a	n/a	n/a	0	n/a	n/a	n/a	0	n/a	n/a	n/a	n/a
6	n/a	C527	1	1975	3	0	n/a	1	0	0	0	n/a	0	n/a	0	n/a	4	0	n/a	n/a	n/a	n/a	n/a	0	n/a	n/a	n/a	1	3	n/a	n/a	0	n/a	n/a	n/a	n/a	1	1	6	4	1	1	2	40	0	n/a	n/a	n/a	n/a
4	n/a	C308	1	1980	10	0	n/a	1	0	0	0	n/a	0	n/a	0	n/a	4	0	n/a	n/a	n/a	n/a	n/a	0	n/a	n/a	n/a	0	n/a	n/a	n/a	1	3	n/a	n/a	n/a	1	1	10	11	1	1	3	10	1	30	4	4	6
4	n/a	C309	2	1980	10	0	n/a	1	0	0	0	n/a	0	n/a	0	n/a	3	0	n/a	n/a	n/a	n/a	n/a	0	n/a	n/a	n/a	0	n/a	n/a	n/a	1	2	10	4	1	1	1	20	15	1	1	3	15	1	30	4	2	7
4	n/a	C310	2	1981	4	0	n/a	0	1	0	0	n/a	0	n/a	0	n/a	6	0	n/a	n/a	n/a	n/a	n/a	1	3	n/a	n/a	0	n/a	n/a	n/a	1	1	30	30	4	0	n/a	n/a	n/a	1	0	n/a	n/a	0	n/a	n/a	n/a	n/a
4	n/a	C311	2	1979	8	0	n/a	1	0	0	0	n/a	0	n/a	0	n/a	4	1	3	n/a	n/a	n/a	n/a	0	n/a	n/a	n/a	0	n/a	n/a	n/a	1	1	30	28	2	0	n/a	n/a	n/a	1	1	3	7	1	30	3	0	3
4	n/a	C312	1	1968	11	0	n/a	0	1	0	0	n/a	0	n/a	0	n/a	3	0	n/a	n/a	n/a	n/a	n/a	0	n/a	n/a	n/a	0	n/a	n/a	n/a	1	1	30	19	7	0	n/a	n/a	n/a	1	0	n/a	n/a	1	15	2	0	2
4	n/a	C313	1	1976	3	1	n/a	1	0	0	0	n/a	0	n/a	0	n/a	4	0	n/a	n/a	n/a	n/a	n/a	1	1	12	5	0	n/a	n/a	n/a	0	n/a	n/a	n/a	n/a	0	n/a	n/a	n/a	0	n/a	n/a	n/a	1	7	3	2	2
1	n/a	C786	1	1994	1	1	n/a	1	0	0	0	n/a	0	n/a	0	n/a	8	0	n/a	n/a	n/a	n/a	n/a	1	2	1	0	0	n/a	n/a	n/a	0	n/a	n/a	n/a	n/a	0	n/a	n/a	n/a	0	n/a	n/a	n/a	1	14	4	3	6
1	n/a	C790	2	1983	7	0	n/a	1	0	0	0	n/a	0	n/a	0	n/a	9	0	n/a	n/a	n/a	n/a	n/a	1	2	1	0	1	3	n/a	n/a	1	3	n/a	n/a	n/a	1	3	n/a	n/a	0	n/a	n/a	n/a	0	n/a	n/a	n/a	n/a
1	n/a	C788	1	1989	5	0	n/a	1	0	1	0	n/a	0	n/a	0	n/a	8	1	2	1	0	2	Friend	1	2	1	0	1	2	2	0	1	3	n/a	n/a	n/a	1	2	10	0	1	1	3	10	1	30	4	5	8
1	n/a	C787	2	1996	2	0	n/a	1	0	0	0	n/a	0	n/a	0	n/a	5	1	3	n/a	n/a	n/a	n/a	1	2	1	0	1	3	n/a	n/a	0	n/a	n/a	n/a	n/a	0	n/a	n/a	n/a	1	1	1	1	1	8	2	3	5
4	n/a	C314	2	1962	12	0	n/a	0	1	0	0	n/a	0	n/a	0	n/a	4	0	n/a	n/a	n/a	n/a	n/a	0	n/a	n/a	n/a	0	n/a	n/a	n/a	1	1	31	30	2	0	n/a	n/a	n/a	1	0	n/a	n/a	1	30	4	3	5
8	n/a	C970	2	1978	9	4	Santo Domingo	0	1	0	0	n/a	0	n/a	0	n/a	5	1	1	2	2	2	Friends	1	1	2	2	1	1	3	3	1	1	4	4	4	1	1	3	3	1	1	3	24	1	15	3	3	6
8	n/a	C971	1	1991	10	0	n/a	1	0	0	0	n/a	0	n/a	0	n/a	4	0	n/a	n/a	n/a	n/a	n/a	1	2	1	0	1	2	3	0	1	3	n/a	n/a	n/a	1	3	n/a	n/a	1	1	3	15	1	15	8	13	12
8	n/a	C972	99	1996	9	2	n/a	0	0	0	0	n/a	0	n/a	0	n/a	3	0	n/a	n/a	n/a	n/a	n/a	1	1	8	8	0	n/a	n/a	n/a	0	n/a	n/a	n/a	n/a	0	n/a	n/a	n/a	1	1	3	12	1	30	2	8	6
8	n/a	C973	1	1977	6	0	n/a	0	1	0	0	n/a	0	n/a	0	n/a	6	0	n/a	n/a	n/a	n/a	n/a	1	1	8	8	0	n/a	n/a	n/a	1	1	26	26	7	1	1	15	5	1	1	3	10	0	n/a	n/a	n/a	n/a
8	n/a	C974	1	1986	3	0	n/a	1	0	0	0	n/a	0	n/a	0	n/a	3	0	n/a	n/a	n/a	n/a	n/a	1	3	n/a	n/a	1	1	1	1	1	1	25	25	4	1	1	1	2	1	1	3	5	1	7	2	0	2
4	n/a	C315	2	1982	3	0	n/a	0	1	0	0	n/a	0	n/a	0	n/a	3	0	n/a	n/a	n/a	n/a	n/a	0	n/a	n/a	n/a	0	n/a	n/a	n/a	1	1	28	20	4	0	n/a	n/a	n/a	1	1	3	5	0	n/a	n/a	n/a	n/a
4	n/a	C316	2	1980	7	1	n/a	0	0	0	0	n/a	0	n/a	0	n/a	4	0	n/a	n/a	n/a	n/a	n/a	1	2	5	0	0	n/a	n/a	n/a	0	n/a	n/a	n/a	n/a	0	n/a	n/a	n/a	0	n/a	n/a	n/a	0	n/a	n/a	n/a	n/a
4	n/a	C317	1	1946	8	0	n/a	0	1	0	0	n/a	0	n/a	0	n/a	4	0	n/a	n/a	n/a	n/a	n/a	0	n/a	n/a	n/a	0	n/a	n/a	n/a	1	2	30	0	4	0	n/a	n/a	n/a	0	n/a	n/a	n/a	0	n/a	n/a	n/a	n/a
4	n/a	C318	2	1997	12	1	n/a	0	1	0	0	n/a	0	n/a	1	Biracial	4	0	n/a	n/a	n/a	n/a	n/a	1	1	8	3	0	n/a	n/a	n/a	0	n/a	n/a	n/a	n/a	0	n/a	n/a	n/a	1	0	n/a	n/a	0	n/a	n/a	n/a	n/a
6	n/a	C319	1	1964	10	0	n/a	0	1	0	0	n/a	0	n/a	0	n/a	3	0	n/a	n/a	n/a	n/a	n/a	0	n/a	n/a	n/a	0	n/a	n/a	n/a	1	1	20	10	3	0	n/a	n/a	n/a	1	1	3	5	1	18	3	2	8
6	n/a	C320	2	1965	5	0	n/a	1	0	0	0	n/a	0	n/a	0	n/a	5	0	n/a	n/a	n/a	n/a	n/a	0	n/a	n/a	n/a	0	n/a	n/a	n/a	0	n/a	n/a	n/a	n/a	0	n/a	n/a	n/a	1	1	3	10	0	n/a	n/a	n/a	n/a
6	n/a	C321	1	1976	9	0	n/a	0	1	0	0	n/a	0	n/a	0	n/a	4	1	3	n/a	n/a	n/a	n/a	1	1	7	2	0	n/a	n/a	n/a	1	3	n/a	n/a	n/a	0	n/a	n/a	n/a	1	1	3	5	1	30	25	8	6
6	n/a	C322	1	1985	7	0	n/a	1	1	0	0	n/a	0	n/a	0	n/a	4	0	n/a	n/a	n/a	n/a	n/a	1	2	5	0	0	n/a	n/a	n/a	0	n/a	n/a	n/a	n/a	0	n/a	n/a	n/a	0	n/a	n/a	n/a	1	30	2	0	2
6	n/a	C323	2	1987	5	1	n/a	1	0	0	0	n/a	0	n/a	0	n/a	4	0	n/a	n/a	n/a	n/a	n/a	0	n/a	n/a	n/a	0	n/a	n/a	n/a	0	n/a	n/a	n/a	n/a	0	n/a	n/a	n/a	0	n/a	n/a	n/a	1	10	2	0	2
8	n/a	C975	2	1999	3	0	n/a	0	1	0	0	n/a	0	n/a	0	n/a	4	1	2	4	0	2	Best friends	1	2	4	0	1	3	n/a	n/a	1	3	n/a	n/a	n/a	0	n/a	n/a	n/a	1	0	n/a	n/a	1	3	2	0	7
8	n/a	C976	2	1994	8	0	n/a	0	1	0	0	n/a	0	n/a	0	n/a	3	0	n/a	n/a	n/a	n/a	n/a	1	2	3	2	0	n/a	n/a	n/a	0	n/a	n/a	n/a	n/a	0	n/a	n/a	n/a	1	1	4	0	1	3	4	0	4
8	n/a	C977	2	1997	12	2	n/a	1	1	0	2	n/a	0	n/a	0	n/a	4	0	n/a	n/a	n/a	n/a	n/a	1	2	30	0	1	2	5	9	1	3	n/a	n/a	n/a	0	n/a	n/a	n/a	1	1	3	60	1	4	3	0	12
4	n/a	C324	1	1968	2	1	n/a	1	0	0	0	n/a	0	n/a	0	n/a	4	0	n/a	n/a	n/a	n/a	n/a	0	n/a	n/a	n/a	0	n/a	n/a	n/a	1	2	8	3	4	0	n/a	n/a	n/a	0	n/a	n/a	n/a	1	3	1	0	2
4	n/a	C325	2	1973	9	1	n/a	1	0	0	0	n/a	0	n/a	0	n/a	3	0	n/a	n/a	n/a	n/a	n/a	0	n/a	n/a	n/a	1	3	n/a	n/a	1	1	30	30	2	0	n/a	n/a	n/a	0	n/a	n/a	n/a	0	n/a	n/a	n/a	n/a
6	n/a	C528	1	1968	5	0	n/a	1	0	0	0	n/a	0	n/a	0	n/a	4	0	n/a	n/a	n/a	n/a	n/a	0	n/a	n/a	n/a	0	n/a	n/a	n/a	0	n/a	n/a	n/a	n/a	1	1	6	6	1	1	3	60	1	15	2	0	2
6	n/a	C529	2	1993	1	1	n/a	0	0	0	0	n/a	0	n/a	0	n/a	4	0	n/a	n/a	n/a	n/a	n/a	1	1	30	30	0	n/a	n/a	n/a	0	n/a	n/a	n/a	n/a	0	n/a	n/a	n/a	0	n/a	n/a	n/a	0	n/a	n/a	n/a	n/a
6	n/a	C530	1	1984	9	0	n/a	0	1	0	0	n/a	0	n/a	0	n/a	4	0	n/a	n/a	n/a	n/a	n/a	1	1	30	30	0	n/a	n/a	n/a	0	n/a	n/a	n/a	n/a	0	n/a	n/a	n/a	0	n/a	n/a	n/a	1	40	3	0	4
6	n/a	C531	1	1959	6	0	n/a	0	1	0	0	n/a	0	n/a	0	n/a	5	0	n/a	n/a	n/a	n/a	n/a	0	n/a	n/a	n/a	0	n/a	n/a	n/a	1	1	31	60	7	0	n/a	n/a	n/a	0	n/a	n/a	n/a	1	20	3	0	3
6	n/a	C532	1	1988	10	1	n/a	0	0	0	0	n/a	0	n/a	0	n/a	4	0	n/a	n/a	n/a	n/a	n/a	1	1	31	30	0	n/a	n/a	n/a	0	n/a	n/a	n/a	n/a	0	n/a	n/a	n/a	0	n/a	n/a	n/a	0	n/a	n/a	n/a	n/a
6	n/a	C533	2	1963	7	0	n/a	1	0	0	0	n/a	0	n/a	0	n/a	4	0	n/a	n/a	n/a	n/a	n/a	0	n/a	n/a	n/a	0	n/a	n/a	n/a	1	1	120	103	7	0	n/a	n/a	n/a	0	n/a	n/a	n/a	1	5	1	0	1
6	n/a	C534	2	1989	7	0	n/a	1	0	0	0	n/a	0	n/a	0	n/a	3	0	n/a	n/a	n/a	n/a	n/a	1	1	16	10	0	n/a	n/a	n/a	0	n/a	n/a	n/a	n/a	0	n/a	n/a	n/a	0	n/a	n/a	n/a	0	n/a	n/a	n/a	n/a
6	n/a	C535	2	1967	9	0	n/a	1	0	0	0	n/a	0	n/a	0	n/a	5	0	n/a	n/a	n/a	n/a	n/a	0	n/a	n/a	n/a	0	n/a	n/a	n/a	1	1	63	68	4	0	n/a	n/a	n/a	0	n/a	n/a	n/a	0	n/a	n/a	n/a	n/a
6	n/a	C536	1	1963	11	0	n/a	1	0	0	0	n/a	0	n/a	0	n/a	6	0	n/a	n/a	n/a	n/a	n/a	0	n/a	n/a	n/a	0	n/a	n/a	n/a	1	1	90	75	7	0	n/a	n/a	n/a	0	n/a	n/a	n/a	1	15	2	0	3
6	n/a	C326	1	1980	7	0	n/a	0	1	0	0	n/a	0	n/a	0	n/a	4	0	n/a	n/a	n/a	n/a	n/a	0	n/a	n/a	n/a	0	n/a	n/a	n/a	0	n/a	n/a	n/a	n/a	0	n/a	n/a	n/a	1	0	n/a	n/a	0	n/a	n/a	n/a	n/a
6	n/a	C327	1	1999	2	0	n/a	0	1	0	0	n/a	0	n/a	0	n/a	4	0	n/a	n/a	n/a	n/a	n/a	0	n/a	n/a	n/a	0	n/a	n/a	n/a	0	n/a	n/a	n/a	n/a	0	n/a	n/a	n/a	0	n/a	n/a	n/a	0	n/a	n/a	n/a	n/a
6	n/a	C328	2	1979	1	0	n/a	0	1	0	0	n/a	0	n/a	0	n/a	7	0	n/a	n/a	n/a	n/a	n/a	0	n/a	n/a	n/a	0	n/a	n/a	n/a	1	1	20	10	4	0	n/a	n/a	n/a	1	1	3	150	1	30	5	3	12
6	n/a	C329	1	1975	11	0	n/a	0	1	0	0	n/a	0	n/a	0	n/a	4	0	n/a	n/a	n/a	n/a	n/a	0	n/a	n/a	n/a	0	n/a	n/a	n/a	1	3	n/a	n/a	n/a	0	n/a	n/a	n/a	1	1	2	25	0	n/a	n/a	n/a	n/a
6	n/a	C330	2	1968	8	0	n/a	0	1	0	0	n/a	0	n/a	0	n/a	5	0	n/a	n/a	n/a	n/a	n/a	0	n/a	n/a	n/a	0	n/a	n/a	n/a	0	n/a	n/a	n/a	n/a	0	n/a	n/a	n/a	0	n/a	n/a	n/a	0	n/a	n/a	n/a	n/a
6	n/a	C331	2	1991	3	1	n/a	0	1	0	0	n/a	0	n/a	1	Mixed	5	0	n/a	n/a	n/a	n/a	n/a	0	n/a	n/a	n/a	0	n/a	n/a	n/a	1	2	10	0	1	0	n/a	n/a	n/a	0	n/a	n/a	n/a	0	n/a	n/a	n/a	n/a
6	n/a	C332	2	1972	6	0	n/a	1	1	0	0	n/a	0	n/a	0	n/a	3	1	3	n/a	n/a	n/a	n/a	0	n/a	n/a	n/a	0	n/a	n/a	n/a	0	n/a	n/a	n/a	n/a	0	n/a	n/a	n/a	1	1	3	18	0	n/a	n/a	n/a	n/a
6	n/a	C333	1	1969	3	0	n/a	0	1	0	0	n/a	0	n/a	0	n/a	4	0	n/a	n/a	n/a	n/a	n/a	0	n/a	n/a	n/a	0	n/a	n/a	n/a	1	1	30	21	4	0	n/a	n/a	n/a	0	n/a	n/a	n/a	1	30	2	0	3
6	n/a	C334	2	1958	12	0	n/a	0	1	0	0	n/a	0	n/a	0	n/a	6	0	n/a	n/a	n/a	n/a	n/a	0	n/a	n/a	n/a	0	n/a	n/a	n/a	1	3	n/a	n/a	n/a	0	n/a	n/a	n/a	1	0	n/a	n/a	1	20	2	1	6
6	n/a	C335	1	1974	8	0	n/a	1	0	0	0	n/a	0	n/a	0	n/a	4	1	1	2	0	1	n/a	0	n/a	n/a	n/a	0	n/a	n/a	n/a	0	n/a	n/a	n/a	n/a	1	3	n/a	n/a	0	n/a	n/a	n/a	0	n/a	n/a	n/a	n/a
6	n/a	C336	1	1990	4	0	n/a	1	0	0	0	n/a	0	n/a	0	n/a	4	1	3	n/a	n/a	n/a	n/a	0	n/a	n/a	n/a	0	n/a	n/a	n/a	0	n/a	n/a	n/a	n/a	1	3	n/a	n/a	0	n/a	n/a	n/a	0	n/a	n/a	n/a	n/a
6	n/a	C337	1	1993	10	0	n/a	0	1	0	0	n/a	0	n/a	0	n/a	5	0	n/a	n/a	n/a	n/a	n/a	1	1	10	6	0	n/a	n/a	n/a	0	n/a	n/a	n/a	n/a	0	n/a	n/a	n/a	0	n/a	n/a	n/a	0	n/a	n/a	n/a	n/a
4	n/a	C338	1	1992	7	0	n/a	0	1	0	0	n/a	0	n/a	0	n/a	4	0	n/a	n/a	n/a	n/a	n/a	0	n/a	n/a	n/a	0	n/a	n/a	n/a	0	n/a	n/a	n/a	n/a	0	n/a	n/a	n/a	1	1	3	8	1	0	0	0	0
4	n/a	C339	1	1999	12	2	n/a	0	1	1	0	n/a	0	n/a	0	n/a	3	1	3	n/a	n/a	n/a	n/a	0	n/a	n/a	n/a	0	n/a	n/a	n/a	0	n/a	n/a	n/a	n/a	0	n/a	n/a	n/a	1	0	n/a	n/a	1	30	1	1	2
4	n/a	C340	2	1988	3	0	n/a	0	1	0	0	n/a	0	n/a	0	n/a	5	0	n/a	n/a	n/a	n/a	n/a	0	n/a	n/a	n/a	0	n/a	n/a	n/a	1	2	30	0	2	0	n/a	n/a	n/a	0	n/a	n/a	n/a	1	30	3	2	5
4	n/a	C341	1	1980	5	0	n/a	0	1	0	0	n/a	0	n/a	0	n/a	8	0	n/a	n/a	n/a	n/a	n/a	0	n/a	n/a	n/a	0	n/a	n/a	n/a	1	1	25	13	3	0	n/a	n/a	n/a	0	n/a	n/a	n/a	1	30	2	0	3
4	n/a	C342	3	1985	9	1	n/a	1	0	0	0	n/a	0	n/a	0	n/a	6	0	n/a	n/a	n/a	n/a	n/a	1	1	12	10	0	n/a	n/a	n/a	0	n/a	n/a	n/a	n/a	0	n/a	n/a	n/a	0	n/a	n/a	n/a	1	5	1	0	1
4	n/a	C343	1	1979	4	0	n/a	1	0	0	0	n/a	0	n/a	0	n/a	4	1	1	20	7	2	Alone or w/other people	0	n/a	n/a	n/a	0	n/a	n/a	n/a	0	n/a	n/a	n/a	n/a	1	3	n/a	n/a	0	n/a	n/a	n/a	1	5	3	1	6
4	n/a	C344	1	1972	6	0	n/a	0	1	0	0	n/a	0	n/a	0	n/a	5	0	n/a	n/a	n/a	n/a	n/a	1	1	12	5	0	n/a	n/a	n/a	0	n/a	n/a	n/a	n/a	0	n/a	n/a	n/a	0	n/a	n/a	n/a	0	n/a	n/a	n/a	n/a
4	n/a	C345	1	1955	11	0	n/a	0	1	1	0	n/a	0	n/a	0	n/a	4	0	n/a	n/a	n/a	n/a	n/a	0	n/a	n/a	n/a	0	n/a	n/a	n/a	1	1	20	13	4	0	n/a	n/a	n/a	1	1	3	30	0	n/a	n/a	n/a	n/a
4	n/a	C346	2	1961	3	0	n/a	0	1	0	0	n/a	0	n/a	0	n/a	8	1	1	25	7	1	n/a	0	n/a	n/a	n/a	0	n/a	n/a	n/a	0	n/a	n/a	n/a	n/a	0	n/a	n/a	n/a	0	n/a	n/a	n/a	1	30	6	20	7
4	n/a	C347	2	1985	8	0	n/a	0	1	0	0	n/a	0	n/a	0	n/a	4	0	n/a	n/a	n/a	n/a	n/a	0	n/a	n/a	n/a	0	n/a	n/a	n/a	0	n/a	n/a	n/a	n/a	0	n/a	n/a	n/a	0	n/a	n/a	n/a	0	n/a	n/a	n/a	n/a
4	n/a	C348	2	1991	4	0	n/a	1	0	0	0	n/a	0	n/a	0	n/a	3	0	n/a	n/a	n/a	n/a	n/a	0	n/a	n/a	n/a	0	n/a	n/a	n/a	0	n/a	n/a	n/a	n/a	1	1	4	3	1	0	n/a	n/a	1	5	1	0	2
4	n/a	C349	1	1969	10	0	n/a	1	0	0	0	n/a	0	n/a	0	n/a	3	0	n/a	n/a	n/a	n/a	n/a	0	n/a	n/a	n/a	0	n/a	n/a	n/a	0	n/a	n/a	n/a	n/a	1	1	22	18	1	1	2	50	1	30	4	2	3
1	n/a	C688	3	1983	5	0	n/a	0	1	0	0	n/a	0	n/a	0	n/a	3	1	1	30	30	2	Friends	0	n/a	n/a	n/a	1	1	30	30	1	1	30	30	7	0	n/a	n/a	n/a	1	1	3	10	1	15	3	15	5
1	n/a	C690	2	1973	6	3	n/a	0	0	0	0	n/a	0	n/a	0	n/a	4	0	n/a	n/a	n/a	n/a	n/a	1	3	n/a	n/a	1	2	1	0	1	2	1	0	2	1	2	1	0	1	1	3	20	1	20	2	3	7
1	n/a	C691	2	1993	4	0	n/a	0	1	0	0	n/a	0	n/a	0	n/a	6	0	n/a	n/a	n/a	n/a	n/a	1	1	2	4	0	n/a	n/a	n/a	0	n/a	n/a	n/a	n/a	0	n/a	n/a	n/a	0	n/a	n/a	n/a	1	2	3	0	3
1	n/a	C692	2	1990	2	0	n/a	1	0	0	0	n/a	0	n/a	0	n/a	4	0	n/a	n/a	n/a	n/a	n/a	1	2	1	0	1	2	1	0	0	n/a	n/a	n/a	n/a	1	1	4	5	1	1	3	30	1	15	4	1	8
1	n/a	C693	2	1973	3	0	n/a	0	1	0	0	n/a	0	n/a	0	n/a	4	0	n/a	n/a	n/a	n/a	n/a	1	1	8	4	0	n/a	n/a	n/a	0	n/a	n/a	n/a	n/a	0	n/a	n/a	n/a	1	1	3	40	1	2	1	0	1
1	n/a	C694	2	1983	3	0	n/a	1	0	0	0	n/a	0	n/a	0	n/a	3	1	3	n/a	n/a	n/a	n/a	1	3	n/a	n/a	1	1	30	30	1	1	4	13	4	1	1	1	1	1	1	3	4	0	n/a	n/a	n/a	n/a
1	n/a	C695	1	1970	1	0	n/a	1	0	0	0	n/a	0	n/a	0	n/a	5	1	1	1	2	2	Friends	1	1	15	15	1	3	n/a	n/a	1	3	n/a	n/a	n/a	1	3	n/a	n/a	1	1	3	20	1	2	8	2	12
1	n/a	C696	1	1978	10	0	n/a	1	0	0	0	n/a	0	n/a	1	Italian	2	1	1	1	1	1	n/a	1	3	n/a	n/a	1	3	n/a	n/a	1	3	n/a	n/a	n/a	0	n/a	n/a	n/a	1	1	3	30	1	15	30	15	30
1	n/a	C697	1	1969	3	0	n/a	1	0	0	0	n/a	0	n/a	0	n/a	3	1	3	n/a	n/a	n/a	n/a	1	3	n/a	n/a	1	3	n/a	n/a	1	1	1	1	7	0	n/a	n/a	n/a	1	1	3	50	0	n/a	n/a	n/a	n/a
1	n/a	C698	2	1967	5	0	n/a	1	0	0	0	n/a	0	n/a	0	n/a	7	0	n/a	n/a	n/a	n/a	n/a	1	3	n/a	n/a	1	2	20	20	1	1	25	25	4	1	2	1	0	1	1	3	20	1	30	15	30	25
1	n/a	C686	1	1970	2	0	n/a	0	1	0	0	n/a	0	n/a	0	n/a	5	0	n/a	n/a	n/a	n/a	n/a	1	1	5	5	1	2	10	2	0	n/a	n/a	n/a	n/a	1	1	1	3	1	1	3	2	1	5	3	0	3
1	n/a	C687	2	1971	11	0	n/a	0	1	0	0	n/a	0	n/a	0	n/a	4	0	n/a	n/a	n/a	n/a	n/a	0	n/a	n/a	n/a	1	1	30	30	1	1	30	30	4	1	1	30	30	1	1	1	6	1	2	2	1	5
1	n/a	C699	1	1977	12	0	n/a	1	0	0	0	n/a	0	n/a	0	n/a	3	0	n/a	n/a	n/a	n/a	n/a	1	1	1	1	0	n/a	n/a	n/a	0	n/a	n/a	n/a	n/a	1	2	1	0	1	1	1	15	1	3	2	0	3
4	n/a	C350	2	1962	11	0	n/a	0	1	1	0	n/a	0	n/a	0	n/a	8	0	n/a	n/a	n/a	n/a	n/a	0	n/a	n/a	n/a	0	n/a	n/a	n/a	1	1	30	30	1	0	n/a	n/a	n/a	0	n/a	n/a	n/a	1	10	2	0	3
4	n/a	C351	1	1973	6	0	n/a	0	1	0	0	n/a	0	n/a	0	n/a	4	0	n/a	n/a	n/a	n/a	n/a	0	n/a	n/a	n/a	0	n/a	n/a	n/a	1	3	n/a	n/a	n/a	0	n/a	n/a	n/a	1	1	3	10	1	30	6	30	12
4	n/a	C352	2	1970	5	1	n/a	0	0	0	0	n/a	0	n/a	0	n/a	3	0	n/a	n/a	n/a	n/a	n/a	0	n/a	n/a	n/a	0	n/a	n/a	n/a	0	n/a	n/a	n/a	n/a	0	n/a	n/a	n/a	1	1	3	20	1	5	1	0	2
4	n/a	C353	1	1996	3	0	n/a	1	0	0	0	n/a	0	n/a	0	n/a	4	0	n/a	n/a	n/a	n/a	n/a	1	1	20	16	0	n/a	n/a	n/a	0	n/a	n/a	n/a	n/a	1	2	18	0	1	0	n/a	n/a	1	5	1	0	1
4	n/a	C354	2	1990	9	0	n/a	1	0	0	0	n/a	0	n/a	0	n/a	5	0	n/a	n/a	n/a	n/a	n/a	1	2	30	0	0	n/a	n/a	n/a	0	n/a	n/a	n/a	n/a	1	2	25	0	0	n/a	n/a	n/a	1	n/a	2	1	6
4	n/a	C537	1	1972	5	0	n/a	1	0	0	0	n/a	0	n/a	0	n/a	4	0	n/a	n/a	n/a	n/a	n/a	0	n/a	n/a	n/a	0	n/a	n/a	n/a	1	2	28	0	4	1	1	6	6	0	n/a	n/a	n/a	1	8	1	0	2
4	n/a	C538	2	1993	9	0	n/a	0	1	0	0	n/a	0	n/a	0	n/a	4	0	n/a	n/a	n/a	n/a	n/a	1	1	31	31	0	n/a	n/a	n/a	0	n/a	n/a	n/a	n/a	0	n/a	n/a	n/a	0	n/a	n/a	n/a	0	n/a	n/a	n/a	n/a
6	n/a	C539	1	1974	11	0	n/a	0	1	0	0	n/a	0	n/a	0	n/a	5	0	n/a	n/a	n/a	n/a	n/a	1	1	12	12	0	n/a	n/a	n/a	0	n/a	n/a	n/a	n/a	0	n/a	n/a	n/a	0	n/a	n/a	n/a	0	n/a	n/a	n/a	n/a
4	n/a	C540	1	1977	5	0	n/a	0	1	0	0	n/a	0	n/a	0	n/a	5	0	n/a	n/a	n/a	n/a	n/a	1	1	10	15	0	n/a	n/a	n/a	0	n/a	n/a	n/a	n/a	0	n/a	n/a	n/a	0	n/a	n/a	n/a	1	30	2	0	2
4	n/a	C541	1	1966	9	0	n/a	1	0	0	0	n/a	0	n/a	0	n/a	7	0	n/a	n/a	n/a	n/a	n/a	0	n/a	n/a	n/a	0	n/a	n/a	n/a	1	1	55	45	4	0	n/a	n/a	n/a	0	n/a	n/a	n/a	1	12	2	0	2
1	n/a	C784	1	1993	4	0	n/a	0	0	0	6	n/a	0	n/a	0	n/a	4	0	n/a	n/a	n/a	n/a	n/a	1	2	1	0	1	2	2	0	1	1	4	5	4	0	n/a	n/a	n/a	1	1	3	20	1	6	2	0	3
1	n/a	C785	3	1991	12	0	n/a	1	0	0	0	n/a	0	n/a	0	n/a	5	0	n/a	n/a	n/a	n/a	n/a	1	2	1	0	1	1	1	1	0	n/a	n/a	n/a	n/a	1	2	1	0	1	1	2	8	1	16	4	12	12
1	n/a	C786	2	1991	12	0	n/a	0	1	0	0	n/a	0	n/a	0	n/a	2	0	n/a	n/a	n/a	n/a	n/a	1	1	30	30	0	n/a	n/a	n/a	0	n/a	n/a	n/a	n/a	0	n/a	n/a	n/a	1	0	n/a	n/a	0	n/a	n/a	n/a	n/a
1	n/a	C787	2	1988	6	0	n/a	0	1	0	0	n/a	0	n/a	0	n/a	3	0	n/a	n/a	n/a	n/a	n/a	1	1	30	30	1	2	2	0	1	3	n/a	n/a	n/a	0	n/a	n/a	n/a	1	1	4	0	1	5	2	0	3
4	n/a	C542	2	1969	11	0	n/a	0	1	0	n/a	n/a	0	n/a	0	n/a	4	0	n/a	n/a	n/a	n/a	n/a	0	n/a	n/a	n/a	0	n/a	n/a	n/a	1	1	120	115	4	0	n/a	n/a	n/a	0	n/a	n/a	n/a	1	20	3	0	3
4	n/a	C543	2	1990	12	0	n/a	1	0	0	0	n/a	0	n/a	0	n/a	4	0	n/a	n/a	n/a	n/a	n/a	1	1	12	9	0	n/a	n/a	n/a	0	n/a	n/a	n/a	n/a	0	n/a	n/a	n/a	0	n/a	n/a	n/a	0	n/a	n/a	n/a	n/a
4	n/a	C355	2	1988	8	0	n/a	0	1	0	0	n/a	0	n/a	0	n/a	4	0	n/a	n/a	n/a	n/a	n/a	1	3	n/a	n/a	0	n/a	n/a	n/a	0	n/a	n/a	n/a	n/a	0	n/a	n/a	n/a	1	1	3	6	0	n/a	n/a	n/a	n/a
4	n/a	C356	1	1982	3	0	n/a	0	1	0	0	n/a	0	n/a	0	n/a	7	0	n/a	n/a	n/a	n/a	n/a	0	n/a	n/a	n/a	0	n/a	n/a	n/a	1	3	n/a	n/a	n/a	0	n/a	n/a	n/a	1	1	4	0	1	5	2	1	6
8	n/a	C810	2	1983	1	2	n/a	0	0	0	0	n/a	0	n/a	0	n/a	4	1	1	2	2	2	Friends	0	n/a	n/a	n/a	1	n/a	n/a	n/a	n/a	n/a	n/a	n/a	n/a	n/a	n/a	n/a	n/a	n/a	n/a	n/a	n/a	n/a	n/a	n/a	n/a	n/a
4	n/a	C544	2	1986	5	1	n/a	0	0	0	0	n/a	0	n/a	0	n/a	4	0	n/a	n/a	n/a	n/a	n/a	1	1	12	10	0	n/a	n/a	n/a	0	n/a	n/a	n/a	n/a	0	n/a	n/a	n/a	0	n/a	n/a	n/a	0	n/a	n/a	n/a	n/a
6	n/a	C546	1	1961	1	0	n/a	1	0	0	0	n/a	0	n/a	0	n/a	4	0	n/a	n/a	n/a	n/a	n/a	0	n/a	n/a	n/a	0	n/a	n/a	n/a	1	1	70	65	4	0	n/a	n/a	n/a	0	n/a	n/a	n/a	0	n/a	n/a	n/a	n/a
6	n/a	C547	2	1990	9	0	n/a	1	0	0	0	n/a	0	n/a	0	n/a	3	0	n/a	n/a	n/a	n/a	n/a	1	1	31	23	0	n/a	n/a	n/a	0	n/a	n/a	n/a	n/a	0	n/a	n/a	n/a	0	n/a	n/a	n/a	0	n/a	n/a	n/a	n/a
8	n/a	C978	2	1957	1	0	n/a	0	1	0	0	n/a	0	n/a	0	n/a	3	1	3	n/a	n/a	n/a	n/a	1	3	n/a	n/a	1	3	n/a	n/a	1	1	30	30	4	1	3	n/a	n/a	1	1	3	15	1	1	2	0	2
8	n/a	C979	2	1966	6	2	n/a	0	0	0	0	n/a	0	n/a	0	n/a	6	1	2	1	0	2	Friends	1	3	n/a	n/a	1	2	4	2	1	1	4	0	1	1	2	4	0	1	1	3	20	1	4	4	0	4
6	n/a	C548	1	1956	5	0	n/a	0	1	0	0	n/a	0	n/a	0	n/a	5	0	n/a	n/a	n/a	n/a	n/a	0	n/a	n/a	n/a	0	n/a	n/a	n/a	1	1	100	65	4	0	n/a	n/a	n/a	0	n/a	n/a	n/a	0	n/a	n/a	n/a	n/a
6	n/a	C549	2	1986	9	0	n/a	1	0	0	0	n/a	0	n/a	0	n/a	5	0	n/a	n/a	n/a	n/a	n/a	1	1	12	12	0	n/a	n/a	n/a	0	n/a	n/a	n/a	n/a	0	n/a	n/a	n/a	0	n/a	n/a	n/a	0	n/a	n/a	n/a	n/a
4	n/a	C357	2	1997	10	0	n/a	0	1	0	0	n/a	0	n/a	0	n/a	5	0	n/a	n/a	n/a	n/a	n/a	0	n/a	n/a	n/a	0	n/a	n/a	n/a	0	n/a	n/a	n/a	n/a	1	2	12	0	0	n/a	n/a	n/a	1	6	2	0	2
4	n/a	C358	1	1981	6	0	n/a	1	0	0	0	n/a	0	n/a	0	n/a	4	1	3	n/a	n/a	n/a	n/a	0	n/a	n/a	n/a	0	n/a	n/a	n/a	0	n/a	n/a	n/a	n/a	1	1	20	15	1	1	3	6	1	5	6	5	6
4	n/a	C359	2	1976	2	0	n/a	1	0	0	0	n/a	0	n/a	0	n/a	4	0	n/a	n/a	n/a	n/a	n/a	1	1	3	6	0	n/a	n/a	n/a	0	n/a	n/a	n/a	n/a	0	n/a	n/a	n/a	0	n/a	n/a	n/a	1	2	1	0	2
4	n/a	C360	1	1986	11	1	n/a	0	0	0	0	n/a	0	n/a	0	n/a	4	1	3	n/a	n/a	n/a	n/a	1	1	12	8	0	n/a	n/a	n/a	0	n/a	n/a	n/a	n/a	0	n/a	n/a	n/a	0	n/a	n/a	n/a	1	10	3	1	5
4	n/a	C361	2	1990	6	1	n/a	1	0	0	0	n/a	0	n/a	0	n/a	4	0	n/a	n/a	n/a	n/a	n/a	1	1	20	6	0	n/a	n/a	n/a	0	n/a	n/a	n/a	n/a	0	n/a	n/a	n/a	0	n/a	n/a	n/a	1	30	4	1	5
6	n/a	C550	1	1956	2	0	n/a	1	0	0	0	n/a	0	n/a	0	n/a	7	0	n/a	n/a	n/a	n/a	n/a	0	n/a	n/a	n/a	0	n/a	n/a	n/a	1	1	70	68	4	0	n/a	n/a	n/a	0	n/a	n/a	n/a	0	n/a	n/a	n/a	n/a
6	n/a	C551	2	1990	8	0	n/a	1	0	0	0	n/a	0	n/a	0	n/a	3	0	n/a	n/a	n/a	n/a	n/a	1	1	30	20	0	n/a	n/a	n/a	0	n/a	n/a	n/a	n/a	0	n/a	n/a	n/a	0	n/a	n/a	n/a	0	n/a	n/a	n/a	n/a
6	n/a	C552	2	1986	6	0	n/a	0	1	0	0	n/a	0	n/a	0	n/a	4	0	n/a	n/a	n/a	n/a	n/a	1	1	31	25	0	n/a	n/a	n/a	0	n/a	n/a	n/a	n/a	0	n/a	n/a	n/a	0	n/a	n/a	n/a	0	n/a	n/a	n/a	n/a
6	n/a	C553	1	1959	8	0	n/a	1	0	0	0	n/a	0	n/a	0	n/a	8	0	n/a	n/a	n/a	n/a	n/a	0	n/a	n/a	n/a	0	n/a	n/a	n/a	1	1	90	70	2	0	n/a	n/a	n/a	0	n/a	n/a	n/a	0	n/a	n/a	n/a	n/a
6	n/a	C554	1	1969	11	0	n/a	1	0	0	0	n/a	0	n/a	0	n/a	5	0	n/a	n/a	n/a	n/a	n/a	0	n/a	n/a	n/a	0	n/a	n/a	n/a	0	n/a	n/a	n/a	n/a	1	1	15	14	1	1	3	5	0	n/a	n/a	n/a	n/a
6	n/a	C555	2	1989	1	0	n/a	0	1	0	0	n/a	0	n/a	0	n/a	4	0	n/a	n/a	n/a	n/a	n/a	1	1	8	8	0	n/a	n/a	n/a	0	n/a	n/a	n/a	n/a	0	n/a	n/a	n/a	0	n/a	n/a	n/a	0	n/a	n/a	n/a	n/a
6	n/a	C556	1	1970	6	0	n/a	1	0	0	0	n/a	0	n/a	0	n/a	6	0	n/a	n/a	n/a	n/a	n/a	0	n/a	n/a	n/a	0	n/a	n/a	n/a	0	n/a	n/a	n/a	n/a	1	1	14	11	0	n/a	n/a	n/a	0	n/a	n/a	n/a	n/a
6	n/a	C557	1	1956	8	0	n/a	0	1	0	0	n/a	0	n/a	0	n/a	3	0	n/a	n/a	n/a	n/a	n/a	0	n/a	n/a	n/a	0	n/a	n/a	n/a	1	1	43	38	4	0	n/a	n/a	n/a	0	n/a	n/a	n/a	0	n/a	n/a	n/a	n/a
6	n/a	C558	2	1984	1	0	n/a	0	1	0	0	n/a	0	n/a	0	n/a	4	0	n/a	n/a	n/a	n/a	n/a	1	1	12	10	0	n/a	n/a	n/a	0	n/a	n/a	n/a	n/a	0	n/a	n/a	n/a	0	n/a	n/a	n/a	0	n/a	n/a	n/a	n/a
6	n/a	C362	2	1986	8	0	n/a	0	1	0	0	n/a	0	n/a	0	n/a	4	1	3	n/a	n/a	n/a	n/a	0	n/a	n/a	n/a	0	n/a	n/a	n/a	0	n/a	n/a	n/a	n/a	0	n/a	n/a	n/a	1	0	n/a	n/a	0	n/a	n/a	n/a	n/a
6	n/a	C363	1	1979	8	0	n/a	0	1	0	0	n/a	0	n/a	0	n/a	5	1	1	25	20	2	I used to use with my wife but she quit so she can go to school to be a LCDC counseling now just me and a few friends one of the friends that turned me on to bath salt.	0	n/a	n/a	n/a	0	n/a	n/a	n/a	0	n/a	n/a	n/a	n/a	0	n/a	n/a	n/a	1	1	3	5	1	30	3	0	3
6	n/a	C364	2	1988	12	0	n/a	1	0	0	0	n/a	0	n/a	0	n/a	3	1	1	15	7	2	Friends	0	n/a	n/a	n/a	0	n/a	n/a	n/a	0	n/a	n/a	n/a	n/a	0	n/a	n/a	n/a	0	n/a	n/a	n/a	1	5	1	0	2
6	n/a	C365	1	1985	6	0	n/a	1	1	0	0	n/a	0	n/a	0	n/a	7	1	1	30	30	2	Friends	0	n/a	n/a	n/a	0	n/a	n/a	n/a	0	n/a	n/a	n/a	n/a	1	3	n/a	n/a	0	n/a	n/a	n/a	0	n/a	n/a	n/a	n/a
6	n/a	C366	2	1969	3	0	n/a	1	0	0	0	n/a	0	n/a	0	n/a	6	0	n/a	n/a	n/a	n/a	n/a	0	n/a	n/a	n/a	0	n/a	n/a	n/a	0	n/a	n/a	n/a	n/a	1	2	30	0	1	1	3	15	1	5	2	1	2
6	n/a	C367	1	1989	5	0	n/a	0	1	0	0	n/a	0	n/a	0	n/a	5	0	n/a	n/a	n/a	n/a	n/a	0	n/a	n/a	n/a	0	n/a	n/a	n/a	0	n/a	n/a	n/a	n/a	0	n/a	n/a	n/a	0	n/a	n/a	n/a	0	n/a	n/a	n/a	n/a
6	n/a	C368	2	1992	4	0	n/a	0	1	0	0	n/a	0	n/a	0	n/a	4	0	n/a	n/a	n/a	n/a	n/a	0	n/a	n/a	n/a	0	n/a	n/a	n/a	0	n/a	n/a	n/a	n/a	0	n/a	n/a	n/a	0	n/a	n/a	n/a	0	n/a	n/a	n/a	n/a
6	n/a	C369	2	1998	2	1	n/a	1	0	0	0	n/a	0	n/a	0	n/a	3	1	3	n/a	n/a	n/a	n/a	0	n/a	n/a	n/a	0	n/a	n/a	n/a	0	n/a	n/a	n/a	n/a	0	n/a	n/a	n/a	1	1	3	10	1	30	4	1	8
6	n/a	C370	2	2000	8	1	n/a	1	0	0	0	n/a	0	n/a	0	n/a	4	0	n/a	n/a	n/a	n/a	n/a	0	n/a	n/a	n/a	0	n/a	n/a	n/a	0	n/a	n/a	n/a	n/a	0	n/a	n/a	n/a	0	n/a	n/a	n/a	0	n/a	n/a	n/a	n/a
4	n/a	C371	2	1964	10	0	n/a	0	1	0	0	n/a	0	n/a	0	n/a	3	0	n/a	n/a	n/a	n/a	n/a	1	1	16	3	0	n/a	n/a	n/a	0	n/a	n/a	n/a	n/a	0	n/a	n/a	n/a	0	n/a	n/a	n/a	1	10	2	0	3
4	n/a	C372	2	1979	9	0	n/a	0	0	0	1	n/a	0	n/a	0	n/a	8	0	n/a	n/a	n/a	n/a	n/a	1	1	6	2	0	n/a	n/a	n/a	0	n/a	n/a	n/a	n/a	0	n/a	n/a	n/a	0	n/a	n/a	n/a	1	4	2	0	2
4	n/a	C373	1	1975	4	0	n/a	1	1	0	0	n/a	0	n/a	0	n/a	6	0	n/a	n/a	n/a	n/a	n/a	1	1	14	4	1	3	n/a	n/a	0	n/a	n/a	n/a	n/a	0	n/a	n/a	n/a	0	n/a	n/a	n/a	1	30	3	0	4
4	n/a	C374	1	1985	9	0	n/a	1	0	0	0	n/a	0	n/a	0	n/a	4	1	3	n/a	n/a	n/a	n/a	0	n/a	n/a	n/a	0	n/a	n/a	n/a	0	n/a	n/a	n/a	n/a	1	1	7	26	1	1	3	7	1	30	4	3	3
4	n/a	C375	1	1980	10	0	n/a	1	0	0	0	n/a	0	n/a	0	n/a	4	1	3	n/a	n/a	n/a	n/a	0	n/a	n/a	n/a	0	n/a	n/a	n/a	0	n/a	n/a	n/a	n/a	1	1	5	10	1	0	n/a	n/a	1	5	2	0	2
4	n/a	C376	1	1972	5	1	n/a	1	0	0	0	n/a	0	n/a	0	n/a	4	1	3	n/a	n/a	n/a	n/a	0	n/a	n/a	n/a	0	n/a	n/a	n/a	0	n/a	n/a	n/a	n/a	0	n/a	n/a	n/a	1	1	3	8	0	n/a	n/a	n/a	n/a
4	n/a	C377	1	1945	3	0	n/a	1	0	0	0	n/a	0	n/a	0	n/a	8	0	n/a	n/a	n/a	n/a	n/a	0	n/a	n/a	n/a	0	n/a	n/a	n/a	0	n/a	n/a	n/a	n/a	1	2	30	0	0	n/a	n/a	n/a	0	n/a	n/a	n/a	n/a
4	n/a	C378	2	1968	7	0	n/a	0	1	0	0	n/a	0	n/a	0	n/a	8	1	2	30	9	2	My common law husband to sex better he say really just experimenting with him	0	n/a	n/a	n/a	0	n/a	n/a	n/a	0	n/a	n/a	n/a	n/a	0	n/a	n/a	n/a	0	n/a	n/a	n/a	1	15	1	0	0
4	n/a	C379	1	1979	9	0	n/a	1	1	0	0	n/a	0	n/a	0	n/a	8	1	2	10	0	2	Wife only	0	n/a	n/a	n/a	0	n/a	n/a	n/a	0	n/a	n/a	n/a	n/a	0	n/a	n/a	n/a	0	n/a	n/a	n/a	1	30	2	3	8
4	n/a	C380	3	1975	8	0	n/a	0	1	0	0	n/a	0	n/a	0	n/a	4	0	n/a	n/a	n/a	n/a	n/a	1	1	12	6	0	n/a	n/a	n/a	0	n/a	n/a	n/a	n/a	0	n/a	n/a	n/a	0	n/a	n/a	n/a	1	15	2	1	5
4	n/a	C381	1	1982	12	0	n/a	0	1	0	0	n/a	0	n/a	0	n/a	4	0	n/a	n/a	n/a	n/a	n/a	1	1	6	2	0	n/a	n/a	n/a	0	n/a	n/a	n/a	n/a	0	n/a	n/a	n/a	0	n/a	n/a	n/a	0	n/a	n/a	n/a	n/a
4	n/a	C282	1	1993	12	0	n/a	0	1	0	0	n/a	0	n/a	0	n/a	3	0	n/a	n/a	n/a	n/a	n/a	0	n/a	n/a	n/a	0	n/a	n/a	n/a	0	n/a	n/a	n/a	n/a	0	n/a	n/a	n/a	0	n/a	n/a	n/a	1	15	3	0	6
4	n/a	C283	1	1966	4	0	n/a	0	1	0	0	n/a	0	n/a	0	n/a	3	0	n/a	n/a	n/a	n/a	n/a	0	n/a	n/a	n/a	0	n/a	n/a	n/a	0	n/a	n/a	n/a	n/a	0	n/a	n/a	n/a	0	n/a	n/a	n/a	0	n/a	n/a	n/a	n/a
6	n/a	C559	2	1987	12	1	n/a	0	0	0	0	n/a	0	n/a	0	n/a	4	0	n/a	n/a	n/a	n/a	n/a	1	1	25	25	0	n/a	n/a	n/a	0	n/a	n/a	n/a	n/a	0	n/a	n/a	n/a	0	n/a	n/a	n/a	0	n/a	n/a	n/a	n/a
6	n/a	C560	2	1990	5	0	n/a	1	0	0	0	n/a	0	n/a	0	n/a	4	0	n/a	n/a	n/a	n/a	n/a	1	1	16	12	0	n/a	n/a	n/a	0	n/a	n/a	n/a	n/a	0	n/a	n/a	n/a	0	n/a	n/a	n/a	0	n/a	n/a	n/a	n/a
6	n/a	C561	1	1960	9	0	n/a	1	0	0	0	n/a	0	n/a	0	n/a	5	0	n/a	n/a	n/a	n/a	n/a	0	n/a	n/a	n/a	0	n/a	n/a	n/a	1	1	65	45	4	0	n/a	n/a	n/a	0	n/a	n/a	n/a	1	30	2	0	2
6	n/a	C562	2	1977	5	1	n/a	0	0	0	0	n/a	0	n/a	0	n/a	6	0	n/a	n/a	n/a	n/a	n/a	1	1	31	31	0	n/a	n/a	n/a	0	n/a	n/a	n/a	n/a	0	n/a	n/a	n/a	0	n/a	n/a	n/a	0	n/a	n/a	n/a	n/a
6	n/a	C563	1	1968	9	0	n/a	1	0	0	0	n/a	0	n/a	0	n/a	4	0	n/a	n/a	n/a	n/a	n/a	0	n/a	n/a	n/a	0	n/a	n/a	n/a	0	n/a	n/a	n/a	n/a	1	1	8	8	0	n/a	n/a	n/a	0	n/a	n/a	n/a	n/a
5	n/a	C564	1	1957	2	0	n/a	0	1	0	0	n/a	0	n/a	0	n/a	4	0	n/a	n/a	n/a	n/a	n/a	0	n/a	n/a	n/a	1	3	n/a	n/a	1	1	95	65	4	0	n/a	n/a	n/a	0	n/a	n/a	n/a	1	0	0	0	0
4	n/a	C565	2	1992	3	0	n/a	1	0	0	0	n/a	0	n/a	0	n/a	4	0	n/a	n/a	n/a	n/a	n/a	1	1	31	30	0	n/a	n/a	n/a	0	n/a	n/a	n/a	n/a	0	n/a	n/a	n/a	0	n/a	n/a	n/a	0	n/a	n/a	n/a	n/a
4	n/a	C566	2	1990	6	0	n/a	1	0	0	0	n/a	0	n/a	0	n/a	4	0	n/a	n/a	n/a	n/a	n/a	1	1	15	15	0	n/a	n/a	n/a	0	n/a	n/a	n/a	n/a	0	n/a	n/a	n/a	0	n/a	n/a	n/a	0	n/a	n/a	n/a	n/a
4	n/a	C567	1	1960	9	0	n/a	1	0	0	0	n/a	0	n/a	0	n/a	7	0	n/a	n/a	n/a	n/a	n/a	0	n/a	n/a	n/a	1	3	n/a	n/a	1	1	65	58	4	0	n/a	n/a	n/a	0	n/a	n/a	n/a	1	0	0	0	0
4	n/a	C568	1	1960	9	0	n/a	1	0	0	0	n/a	0	n/a	0	n/a	9	0	n/a	n/a	n/a	n/a	n/a	0	n/a	n/a	n/a	0	n/a	n/a	n/a	1	1	99	75	4	0	n/a	n/a	n/a	0	n/a	n/a	n/a	0	n/a	n/a	n/a	n/a
4	n/a	C569	1	1969	12	0	n/a	1	0	0	0	n/a	0	n/a	0	n/a	4	0	n/a	n/a	n/a	n/a	n/a	0	n/a	n/a	n/a	0	n/a	n/a	n/a	0	n/a	n/a	n/a	n/a	1	1	14	12	0	n/a	n/a	n/a	0	n/a	n/a	n/a	n/a
4	n/a	C570	2	1987	1	0	n/a	0	1	0	0	n/a	0	n/a	0	n/a	4	0	n/a	n/a	n/a	n/a	n/a	1	1	14	14	0	n/a	n/a	n/a	0	n/a	n/a	n/a	n/a	0	n/a	n/a	n/a	1	1	2	45	0	n/a	n/a	n/a	n/a
4	n/a	C571	2	1990	5	0	n/a	0	1	0	0	n/a	0	n/a	0	n/a	3	0	n/a	n/a	n/a	n/a	n/a	1	1	31	30	0	n/a	n/a	n/a	0	n/a	n/a	n/a	n/a	0	n/a	n/a	n/a	0	n/a	n/a	n/a	1	18	3	0	3
4	n/a	C572	1	1989	7	0	n/a	0	1	0	0	n/a	0	n/a	0	n/a	4	0	n/a	n/a	n/a	n/a	n/a	1	1	31	30	0	n/a	n/a	n/a	0	n/a	n/a	n/a	n/a	0	n/a	n/a	n/a	0	n/a	n/a	n/a	0	n/a	n/a	n/a	n/a
4	n/a	C573	1	1971	8	0	n/a	1	0	0	0	n/a	0	n/a	0	n/a	4	0	n/a	n/a	n/a	n/a	n/a	0	n/a	n/a	n/a	0	n/a	n/a	n/a	0	n/a	n/a	n/a	n/a	1	1	30	30	0	n/a	n/a	n/a	0	n/a	n/a	n/a	n/a
4	n/a	C574	1	1966	11	0	n/a	1	0	0	0	n/a	0	n/a	0	n/a	7	0	n/a	n/a	n/a	n/a	n/a	0	n/a	n/a	n/a	0	n/a	n/a	n/a	1	1	60	50	2	0	n/a	n/a	n/a	0	n/a	n/a	n/a	1	23	2	0	2
4	n/a	C575	1	1976	7	0	n/a	1	0	0	0	n/a	0	n/a	0	n/a	7	0	n/a	n/a	n/a	n/a	n/a	0	n/a	n/a	n/a	0	n/a	n/a	n/a	0	n/a	n/a	n/a	n/a	1	1	15	15	0	n/a	n/a	n/a	0	n/a	n/a	n/a	n/a
[truncated: 58 more columns]
